# Supplementary material for: Protein profile of extracellular vesicles derived from adult Parascaris spp
Source: Parasit Vectors. 2024 Oct 10;17:426. doi: 10.1186/s13071-024-06502-3 (PMC11468347; doi:10.1186/s13071-024-06502-3)
Supplement: Supplementary file 1 — Additional File 1. Table S1. List of protein identities established through BLAST homology searches: Table S2. List of protein identities established through InterPro homology searches [file 13071_2024_6502_MOESM1_ESM.xlsx]

## Sheet: Table S1 - Blast_NCBI_results
Parascrais spp. EV proteins annotated using Blast2GO basic version 5.2.5
Sequence Name	Male	Female	Blast Description	Uniprot Description	Length	E Value	Sim. mean	GO IDs	GO names	Enzyme IDs	Enzyme Names
A0A914ZF10_PARUN		F	unnamed protein product [Toxocara canis]	Ovule protein	143	2.83848e-42	61.81	F:GO:0004089; F:GO:0008270; F:GO:0016829; F:GO:0046872	F:carbonate dehydratase activity; F:zinc ion binding; F:lyase activity; F:metal ion binding
A0A914ZFS2_PARUN	M	F	Sucrase-isomaltase, intestinal [Toxocara canis]	P-type domain-containing protein	967	0	77.37	P:GO:0005975; C:GO:0016020; F:GO:0030246; F:GO:0090599	P:carbohydrate metabolic process; C:membrane; F:carbohydrate binding; F:alpha-glucosidase activity	EC:3.2; EC:3.2.1.20; EC:3; EC:3.2.1	Glycosylases; Alpha-glucosidase; Hydrolases; Glycosylases
A0A914ZGC5_PARUN		F	Sucrase-isomaltase, intestinal [Toxocara canis]	P-type domain-containing protein	966	0	77.37	P:GO:0005975; C:GO:0016020; F:GO:0030246; F:GO:0090599	P:carbohydrate metabolic process; C:membrane; F:carbohydrate binding; F:alpha-glucosidase activity	EC:3.2; EC:3.2.1.20; EC:3; EC:3.2.1	Glycosylases; Alpha-glucosidase; Hydrolases; Glycosylases
A0A914ZGG9_PARUN	M	F	unnamed protein product [Toxocara canis]	Uncharacterized protein	475	0	78.43	P:GO:0005975; C:GO:0016020; F:GO:0030246; F:GO:0090599	P:carbohydrate metabolic process; C:membrane; F:carbohydrate binding; F:alpha-glucosidase activity	EC:3.2; EC:3.2.1.20; EC:3; EC:3.2.1	Glycosylases; Alpha-glucosidase; Hydrolases; Glycosylases
A0A914ZHN3_PARUN	M	F	Maltase-glucoamylase, intestinal [Toxocara canis]	P-type domain-containing protein	472	0	80.19	P:GO:0005975; C:GO:0016020; F:GO:0030246; F:GO:0090599	P:carbohydrate metabolic process; C:membrane; F:carbohydrate binding; F:alpha-glucosidase activity	EC:3.2; EC:3.2.1.20; EC:3; EC:3.2.1	Glycosylases; Alpha-glucosidase; Hydrolases; Glycosylases
A0A914ZIR6_PARUN	M	F	unnamed protein product [Toxocara canis]	Peptidase M20 dimerisation domain-containing protein	486	0	88.8	F:GO:0004180; F:GO:0046872; F:GO:0070573	F:carboxypeptidase activity; F:metal ion binding; F:metallodipeptidase activity	EC:3.4.13; EC:3.4; EC:3	Acting on peptide bonds (peptidases); Acting on peptide bonds (peptidases); Hydrolases
A0A914ZIX6_PARUN		F	hypothetical protein Tcan_13818 [Toxocara canis]	SXP/RAL-2 family protein Ani s 5-like cation-binding domain-containing protein	173	1.82852e-28	61.23
A0A914ZJC7_PARUN	M		unnamed protein product [Onchocerca ochengi]	Achaete scute target 1	542	0	95.92	F:GO:0005509; F:GO:0005524; F:GO:0005525; C:GO:0005886; C:GO:0010008; P:GO:0032456	F:calcium ion binding; F:ATP binding; F:GTP binding; C:plasma membrane; C:endosome membrane; P:endocytic recycling
A0A914ZJE2_PARUN	M	F	glutathione S-transferase 2 [Ascaris lumbricoides]	Glutathione S-transferase (EC 2.5.1.18) (GST class-pi)	209	7.56167e-144	91.23	F:GO:0004364; P:GO:0006749	F:glutathione transferase activity; P:glutathione metabolic process	EC:2.5.1; EC:2.5.1.18; EC:2	Transferring alkyl or aryl groups, other than methyl groups; Glutathione transferase; Transferases
A0A914ZNQ0_PARUN		F	hypothetical protein Tcan_03407 [Toxocara canis]	Uncharacterized protein	400	4.59912e-52	51.86	C:GO:0016020; C:GO:0016020	C:membrane; C:membrane
A0A914ZP36_PARUN	M		hypothetical protein Tcan_11428 [Toxocara canis]	Uncharacterized protein	161	4.45415e-05	53.1	C:GO:0016020; C:GO:0016020	C:membrane; C:membrane
A0A914ZR58_PARUN		F	Annexin-B12 [Toxocara canis]	Annexin	320	0	89.21	F:GO:0005509; F:GO:0005544	F:calcium ion binding; F:calcium-dependent phospholipid binding
A0A914ZT10_PARUN		F	unnamed protein product [Anisakis simplex]	Glyceraldehyde-3-phosphate dehydrogenase (EC 1.2.1.12)	360	0	93.41	F:GO:0004365; P:GO:0006006; P:GO:0006096; F:GO:0050661; F:GO:0051287	F:glyceraldehyde-3-phosphate dehydrogenase (NAD+) (phosphorylating) activity; P:glucose metabolic process; P:glycolytic process; F:NADP binding; F:NAD binding	EC:1.2; EC:1.2.1.59; EC:1.2.1.12; EC:1; EC:1.2.1	Acting on the aldehyde or oxo group of donors; Glyceraldehyde-3-phosphate dehydrogenase (NAD(P)(+)) (phosphorylating); Glyceraldehyde-3-phosphate dehydrogenase (phosphorylating); Oxidoreductases; Acting on the aldehyde or oxo group of donors
A0A914ZT26_PARUN	M	F	unnamed protein product [Toxocara canis]	Trehalase (EC 3.2.1.28) (Alpha-trehalose glucohydrolase)	635	0	81.56	F:GO:0004555; P:GO:0005991; C:GO:0016020	F:alpha,alpha-trehalase activity; P:trehalose metabolic process; C:membrane	EC:3.2; EC:3; EC:3.2.1.28; EC:3.2.1	Glycosylases; Hydrolases; Alpha,alpha-trehalase; Glycosylases
A0A914ZTG3_PARUN	M	F	polyubiquitin-A [Schistocerca serialis cubense]	Ubiquitin-like domain-containing protein	609	0	100
A0A914ZTY0_PARUN	M		unnamed protein product [Toxocara canis]	Annexin	345	5.25998e-177	86.31	F:GO:0005509; F:GO:0005544	F:calcium ion binding; F:calcium-dependent phospholipid binding
A0A914ZVF6_PARUN	M		14-3-3 zeta [Dirofilaria immitis]	14-3-3 domain-containing protein	254	9.0677e-167	99.43
A0A915A5Y3_PARUN	M	F	Neprilysin-2 [Toxocara canis]	Peptidase M13 N-terminal domain-containing protein	780	0	77.56	F:GO:0004222; P:GO:0006508; C:GO:0016020; F:GO:0046872	F:metalloendopeptidase activity; P:proteolysis; C:membrane; F:metal ion binding	EC:3.4.24; EC:3.4; EC:3	Acting on peptide bonds (peptidases); Acting on peptide bonds (peptidases); Hydrolases
A0A915A7V5_PARUN	M	F	BTB/POZ domain-containing protein KCTD8 [Toxocara canis]	BTB domain-containing protein	182	2.90674e-79	72.19	P:GO:0051260	P:protein homooligomerization
A0A915A8B6_PARUN	M	F	Thyrotropin-releasing hormone-degrading ectoenzyme [Toxocara canis]	Aminopeptidase N	1865	0	80.69	P:GO:0006508; F:GO:0008237; F:GO:0008270	P:proteolysis; F:metallopeptidase activity; F:zinc ion binding	EC:3.4; EC:3	Acting on peptide bonds (peptidases); Hydrolases
A0A915A8D1_PARUN	M	F	Thyrotropin-releasing hormone-degrading ectoenzyme [Toxocara canis]	Thyrotropin-releasing hormone-degrading ectoenzyme	1885	0	79.59	P:GO:0006508; F:GO:0008237; F:GO:0008270	P:proteolysis; F:metallopeptidase activity; F:zinc ion binding	EC:3.4; EC:3	Acting on peptide bonds (peptidases); Hydrolases
A0A915A930_PARUN	M	F	Proton myo-inositol cotransporter [Toxocara canis]	Uncharacterized protein	608	0	76.44	C:GO:0016020; F:GO:0022857; P:GO:0055085	C:membrane; F:transmembrane transporter activity; P:transmembrane transport
A0A915A960_PARUN		F	unnamed protein product [Dracunculus medinensis]	C-type lectin domain-containing protein	322	1.84588e-32	45.93
A0A915A9B7_PARUN	M		Na(+)/H(+) exchange regulatory cofactor NHE-RF1 [Toxocara canis]	PDZ domain-containing protein	495	0	72.2
A0A915A9G4_PARUN	M	F	Nose resistant to fluoxetine protein 6 [Toxocara canis]	Acyltransferase 3 domain-containing protein	350	3.14648e-103	62.46	C:GO:0016020; C:GO:0016020; F:GO:0016747	C:membrane; C:membrane; F:acyltransferase activity, transferring groups other than amino-acyl groups
A0A915A9R6_PARUN		F	Testicular acid phosphatase -like protein [Toxocara canis]	Uncharacterized protein	410	0	78.59	C:GO:0016020; C:GO:0016020	C:membrane; C:membrane
A0A915A9T1_PARUN	M	F	unnamed protein product [Toxocara canis]	Uncharacterized protein	1557	0	82.99	F:GO:0004222; P:GO:0006508; F:GO:0046872	F:metalloendopeptidase activity; P:proteolysis; F:metal ion binding	EC:3.4.24; EC:3.4; EC:3	Acting on peptide bonds (peptidases); Acting on peptide bonds (peptidases); Hydrolases
A0A915AA13_PARUN	M	F	Neprilysin-2 [Toxocara canis]	Uncharacterized protein	1574	0	81.29	F:GO:0004222; F:GO:0004735; P:GO:0006508; C:GO:0016020; F:GO:0046872; P:GO:0055129	F:metalloendopeptidase activity; F:pyrroline-5-carboxylate reductase activity; P:proteolysis; C:membrane; F:metal ion binding; P:L-proline biosynthetic process	EC:3.4.24; EC:3.4; EC:1.5; EC:1; EC:3; EC:1.5.1.2; EC:1.5.1	Acting on peptide bonds (peptidases); Acting on peptide bonds (peptidases); Acting on the CH-NH group of donors; Oxidoreductases; Hydrolases; Pyrroline-5-carboxylate reductase; Acting on the CH-NH group of donors
A0A915AA21_PARUN	M	F	Aminopeptidase N [Toxocara canis]	Aminopeptidase N	1868	0	78.21	F:GO:0004177; P:GO:0006508; F:GO:0008237; F:GO:0008270	F:aminopeptidase activity; P:proteolysis; F:metallopeptidase activity; F:zinc ion binding	EC:3.4.11; EC:3.4; EC:3	Acting on peptide bonds (peptidases); Acting on peptide bonds (peptidases); Hydrolases
A0A915AAJ9_PARUN	M	F	Putative carbonic anhydrase 3 [Toxocara canis]	Carbonic anhydrase (EC 4.2.1.1)	249	5.486e-149	87.99	F:GO:0004089; F:GO:0008270	F:carbonate dehydratase activity; F:zinc ion binding	EC:4.2.1; EC:4.2.1.1; EC:4.2; EC:4	Carbon-oxygen lyases; Carbonic anhydrase; Carbon-oxygen lyases; Lyases
A0A915AAR2_PARUN		F	TPA_inf: eukaryotic translation elongation factor 1A [Ascaris suum]	Elongation factor 1-alpha	464	0	99.18	F:GO:0003746; F:GO:0003924; F:GO:0005525; C:GO:0005737; P:GO:0006414	F:translation elongation factor activity; F:GTPase activity; F:GTP binding; C:cytoplasm; P:translational elongation	EC:3.6.1; EC:3.6; EC:3; EC:3.6.1.15	Acting on acid anhydrides; Acting on acid anhydrides; Hydrolases; Nucleoside-triphosphate phosphatase
A0A915ABW6_PARUN	M	F	Uncharacterized protein R07B1.3 [Toxocara canis]	CD36 family protein	575	0	76.53	C:GO:0016020	C:membrane
A0A915AC99_PARUN	M	F	Thyrotropin-releasing hormone-degrading ectoenzyme [Toxocara canis]	Aminopeptidase N	1836	0	77.8	P:GO:0006508; F:GO:0008237; F:GO:0008270	P:proteolysis; F:metallopeptidase activity; F:zinc ion binding	EC:3.4; EC:3	Acting on peptide bonds (peptidases); Hydrolases
A0A915ACY4_PARUN	M	F	unnamed protein product [Enterobius vermicularis]	Uncharacterized protein	680	1.30785e-55	62.44	C:GO:0016020	C:membrane
A0A915ADL7_PARUN	M	F	hypothetical protein Tcan_16619 [Toxocara canis]	CUB domain-containing protein	908	0	63.91
A0A915AFH4_PARUN	M		V-type proton ATPase catalytic subunit A [Toxocara canis]	H(+)-transporting two-sector ATPase (EC 7.1.2.2)	375	0	98.31	F:GO:0005524; P:GO:0015986; C:GO:0033180; F:GO:0046933; F:GO:0046961; P:GO:1902600	F:ATP binding; P:proton motive force-driven ATP synthesis; C:proton-transporting V-type ATPase, V1 domain; F:proton-transporting ATP synthase activity, rotational mechanism; F:proton-transporting ATPase activity, rotational mechanism; P:proton transmembrane transport	EC:7.1.3.1; EC:7.1.2.2; EC:6; EC:7	n/a; n/a; Ligases; n/a
A0A915AFR0_PARUN		F	unnamed protein product [Toxocara canis]	Uncharacterized protein	907	0	72.18	F:GO:0004867; F:GO:0005509; C:GO:0005576; P:GO:0010951	F:serine-type endopeptidase inhibitor activity; F:calcium ion binding; C:extracellular region; P:negative regulation of endopeptidase activity
A0A915AFZ8_PARUN	M	F	unnamed protein product [Anisakis simplex]	P-type domain-containing protein	1150	0	65.89	F:GO:0016798	F:hydrolase activity, acting on glycosyl bonds	EC:3.2; EC:3	Glycosylases; Hydrolases
A0A915AG65_PARUN		F	C-type lectin protein [Toxocara canis]	C-type lectin	802	1.06279e-128	68.84	C:GO:0016020; C:GO:0016020; F:GO:0030246	C:membrane; C:membrane; F:carbohydrate binding
A0A915AGM4_PARUN	M	F	Maltase-glucoamylase, intestinal [Toxocara canis]	P-type domain-containing protein	1924	0	63.49	F:GO:0016787	F:hydrolase activity	EC:3	Hydrolases
A0A915AGS2_PARUN	M	F	ACrystal Structure of the Glutathione S-transferase from Ascaris lumbricoides [Ascaris suum]	Glutathione S-transferase 1	206	1.65309e-132	93.53	F:GO:0004364; F:GO:0004602; C:GO:0005737; C:GO:0005903; P:GO:0098869	F:glutathione transferase activity; F:glutathione peroxidase activity; C:cytoplasm; C:brush border; P:cellular oxidant detoxification	EC:2.5.1; EC:2.5.1.18; EC:1.11; EC:1; EC:2; EC:1.11.1; EC:1.11.1.9	Transferring alkyl or aryl groups, other than methyl groups; Glutathione transferase; Acting on a peroxide as acceptor; Oxidoreductases; Transferases; Acting on a peroxide as acceptor; Glutathione peroxidase
A0A915AGW4_PARUN	M	F	Maltase-glucoamylase, intestinal [Toxocara canis]	P-type domain-containing protein	1923	0	63.04	F:GO:0016787; C:GO:0110165	F:hydrolase activity; C:cellular anatomical entity	EC:3	Hydrolases
A0A915AHV5_PARUN	M	F	unnamed protein product [Toxocara canis]	C-type lectin	563	9.68521e-165	74.34	C:GO:0016020	C:membrane
A0A915AIA1_PARUN	M	F	unnamed protein product [Toxocara canis]	Tyrosine-protein kinase (EC 2.7.10.2)	491	0	99	F:GO:0004715; F:GO:0005524; P:GO:0018108	F:non-membrane spanning protein tyrosine kinase activity; F:ATP binding; P:peptidyl-tyrosine phosphorylation	EC:2.7.1; EC:2.7.10.2; EC:2.7; EC:2	Transferring phosphorus-containing groups; Non-specific protein-tyrosine kinase; Transferring phosphorus-containing groups; Transferases
A0A915AIC5_PARUN	M	F	unnamed protein product [Anisakis simplex]	P-type domain-containing protein	1020	0	69.62	F:GO:0016798	F:hydrolase activity, acting on glycosyl bonds	EC:3.2; EC:3	Glycosylases; Hydrolases
A0A915AK04_PARUN	M	F	unnamed protein product [Anisakis simplex]	P-type domain-containing protein	1137	0	69.98	F:GO:0016798	F:hydrolase activity, acting on glycosyl bonds	EC:3.2; EC:3	Glycosylases; Hydrolases
A0A915AK05_PARUN		F	hypothetical protein Tcan_12190 [Toxocara canis]	Peptidase S1 domain-containing protein	344	2.42276e-87	66.77	F:GO:0004252; P:GO:0006508	F:serine-type endopeptidase activity; P:proteolysis	EC:3.4.21; EC:3.4; EC:3	Acting on peptide bonds (peptidases); Acting on peptide bonds (peptidases); Hydrolases
A0A915AKF4_PARUN	M	F	Vitrin [Toxocara canis]	Uncharacterized protein	599	0	66.26	F:GO:0030246	F:carbohydrate binding
A0A915ALF1_PARUN	M	F	C-type lectin protein [Toxocara canis]	Uncharacterized protein	561	0	74.83	F:GO:0030246	F:carbohydrate binding
A0A915AMH7_PARUN	M	F	unnamed protein product [Toxocara canis]	Galectin	277	0	95.06	F:GO:0030246	F:carbohydrate binding
A0A915AML5_PARUN	M	F	Nose resistant to fluoxetine protein 6 [Toxocara canis]	Nose resistant-to-fluoxetine protein N-terminal domain-containing protein	800	0	62.9	C:GO:0016020; C:GO:0016020; F:GO:0016747	C:membrane; C:membrane; F:acyltransferase activity, transferring groups other than amino-acyl groups
A0A915AMS5_PARUN		F	unnamed protein product, partial [Toxocara canis]	Glycerate kinase	354	1.11318e-157	64.87	F:GO:0030246	F:carbohydrate binding
A0A915AMT1_PARUN		F	unnamed protein product, partial [Toxocara canis]	Peptidase S1 domain-containing protein	418	8.14241e-166	63.09	F:GO:0030246	F:carbohydrate binding
A0A915ANV1_PARUN	M	F	unnamed protein product [Toxocara canis]	Galectin	314	7.37587e-180	88.29	F:GO:0030246	F:carbohydrate binding
A0A915AP20_PARUN		F	unnamed protein product [Toxocara canis]	Galectin	321	0	91.39	F:GO:0030246	F:carbohydrate binding
A0A915AP54_PARUN		F	hypothetical protein Tcan_12627 [Toxocara canis]	Saposin B-type domain-containing protein	98	3.61987e-38	71.37
A0A915AP77_PARUN		F	hypothetical protein Tcan_17412 [Toxocara canis]	VWFA domain-containing protein	560	4.13709e-35	58.13	C:GO:0016020; C:GO:0016020	C:membrane; C:membrane
A0A915APJ9_PARUN	M	F	hypothetical protein [Ascaris suum]	C-type lectin	369	0	77.37	F:GO:0030246	F:carbohydrate binding
A0A915AVI4_PARUN	M	F	Epidermal growth factor receptor kinase substrate 8 [Toxocara canis]	SH3 domain-containing protein	777	0	86.31	C:GO:0005737; F:GO:0016301; P:GO:0016310	C:cytoplasm; F:kinase activity; P:phosphorylation	EC:2.7; EC:2	Transferring phosphorus-containing groups; Transferases
A0A915AW23_PARUN		F	Proton myo-inositol cotransporter [Toxocara canis]	Major facilitator superfamily (MFS) profile domain-containing protein	561	0	85.84	C:GO:0016020; F:GO:0022857; P:GO:0055085	C:membrane; F:transmembrane transporter activity; P:transmembrane transport
A0A915AXM6_PARUN	M	F	Proton myo-inositol cotransporter [Toxocara canis]	Major facilitator superfamily (MFS) profile domain-containing protein	547	0	78.09	C:GO:0016020; F:GO:0022857; P:GO:0055085	C:membrane; F:transmembrane transporter activity; P:transmembrane transport
A0A915B0V2_PARUN		F	unnamed protein product, partial [Toxocara canis]	Ovule protein	1117	5.88381e-121	59.47	F:GO:0030246	F:carbohydrate binding
A0A915B268_PARUN		F	unnamed protein product [Toxocara canis]	Transthyretin-like protein 46	142	5.09573e-65	93.59	C:GO:0005576; C:GO:0009986	C:extracellular region; C:cell surface
A0A915B2V7_PARUN	M	F	ras-related protein rab-1a [Anisakis simplex]	Uncharacterized protein	202	3.54251e-145	99.01	F:GO:0003924; F:GO:0005525	F:GTPase activity; F:GTP binding	EC:3.6.1; EC:3.6; EC:3; EC:3.6.1.15	Acting on acid anhydrides; Acting on acid anhydrides; Hydrolases; Nucleoside-triphosphate phosphatase
A0A915B2X4_PARUN	M	F	hypothetical protein Tcan_14480 [Toxocara canis]	Saposin B-type domain-containing protein	420	3.10673e-162	71.52
A0A915B306_PARUN	M	F	Nose resistant to fluoxetine protein 6 [Toxocara canis]	Acyltransferase 3 domain-containing protein	201	7.35915e-42	67.87	C:GO:0016020; F:GO:0016747	C:membrane; F:acyltransferase activity, transferring groups other than amino-acyl groups	EC:2.3; EC:2; EC:2.3.1	Acyltransferases; Transferases; Acyltransferases
A0A915B3J3_PARUN		F	unnamed protein product [Toxocara canis]	C-type lectin domain-containing protein	184	4.55058e-67	84.64
A0A915B713_PARUN	M	F	unnamed protein product [Toxocara canis]	Myosin motor domain-containing protein	1028	0	87.38	F:GO:0003774; F:GO:0003779; F:GO:0005524; C:GO:0016459	F:cytoskeletal motor activity; F:actin binding; F:ATP binding; C:myosin complex
A0A915B7T8_PARUN	M	F	unnamed protein product [Toxocara canis]	Calponin-homology (CH) domain-containing protein	694	0	91.72	F:GO:0005509; F:GO:0051015; P:GO:0051017	F:calcium ion binding; F:actin filament binding; P:actin filament bundle assembly
A0A915B850_PARUN	M		binding protein [Toxocara canis]	peptidylprolyl isomerase (EC 5.2.1.8)	108	1.81581e-67	93.83	F:GO:0003755	F:peptidyl-prolyl cis-trans isomerase activity	EC:5.2.1.8; EC:5.2; EC:5	Peptidylprolyl isomerase; Cis-trans-isomerases; Isomerases
A0A915B8V3_PARUN	M	F	unnamed protein product [Toxocara canis]	Zonadhesin	877	0	80.44	F:GO:0004867; F:GO:0005509; C:GO:0005576; P:GO:0010951	F:serine-type endopeptidase inhibitor activity; F:calcium ion binding; C:extracellular region; P:negative regulation of endopeptidase activity
A0A915B932_PARUN		F	hypothetical protein X798_04435, partial [Onchocerca flexuosa]	Secreted protein	103	3.97924e-08	54.79
A0A915BBF6_PARUN	M		Fatty acid-binding -like protein 5 [Toxocara canis]	Lipocalin/cytosolic fatty-acid binding domain-containing protein	138	1.90349e-81	89.38	F:GO:0008289	F:lipid binding
A0A915BDF2_PARUN	M	F	Proton myo-inositol cotransporter [Toxocara canis]	Major facilitator superfamily (MFS) profile domain-containing protein	624	0	80.91	F:GO:0003677; C:GO:0005634; C:GO:0005667; P:GO:0006355; C:GO:0016020; F:GO:0022857; P:GO:0055085	F:DNA binding; C:nucleus; C:transcription regulator complex; P:regulation of DNA-templated transcription; C:membrane; F:transmembrane transporter activity; P:transmembrane transport
A0A915BFE3_PARUN	M	F	unnamed protein product [Anisakis simplex]	Uncharacterized protein	510	1.15862e-81	63.97	C:GO:0016020; C:GO:0016020	C:membrane; C:membrane
A0A915BFK6_PARUN	M	F	Actin-1 [Toxocara canis]	Actin	376	0	98.85
A0A915BFS8_PARUN		F	unnamed protein product [Auanema sp. JU1783]	Uncharacterized protein	192	5.95058e-124	99.48	F:GO:0003924; F:GO:0005525; P:GO:0006996; P:GO:0007264	F:GTPase activity; F:GTP binding; P:organelle organization; P:small GTPase mediated signal transduction	EC:3.6.1; EC:3.6; EC:3; EC:3.6.1.15	Acting on acid anhydrides; Acting on acid anhydrides; Hydrolases; Nucleoside-triphosphate phosphatase
A0A915BGS0_PARUN		F	Ectonucleotide pyrophosphatase/phosphodiesterase family member 3 [Toxocara canis]	Extracellular Endonuclease subunit A domain-containing protein	755	0	76.54	F:GO:0003676; C:GO:0016020; F:GO:0016787; F:GO:0046872	F:nucleic acid binding; C:membrane; F:hydrolase activity; F:metal ion binding	EC:3	Hydrolases
A0A915BH61_PARUN	M	F	Putative acid phosphatase F26C11.1 [Toxocara canis]	Acid phosphatase	462	0	77.47
A0A915BLX1_PARUN		F	ASABF-delta [Ascaris suum]	Uncharacterized protein	80	3.75905e-39	88.36	P:GO:0098542	P:defense response to other organism
A0A915BM98_PARUN		F	Snaclec 3 [Toxocara canis]	C-type lectin domain-containing protein	323	6.06565e-80	55.21
A0A915BMB0_PARUN		F	unnamed protein product, partial [Toxocara canis]	Major facilitator superfamily (MFS) profile domain-containing protein	513	0	86.7	C:GO:0016020; F:GO:0022857; P:GO:0055085	C:membrane; F:transmembrane transporter activity; P:transmembrane transport
A0A915BQX1_PARUN	M	F	macrophage migration inhibitory factor [Ascaris suum]	L-dopachrome isomerase (EC 5.3.2.1) (EC 5.3.3.12) (L-dopachrome tautomerase) (Phenylpyruvate tautomerase)	137	9.35133e-79	95.33
A0A915BT30_PARUN		F	hypothetical protein Tcan_12603 [Toxocara canis]	Uncharacterized protein	245	6.34058e-47	52.23
A0A915BT47_PARUN	M	F	galectin [Baylisascaris schroederi]	Galectin	142	1.18823e-81	74.14	F:GO:0030246	F:carbohydrate binding
A0A915BTK2_PARUN	M	F	Tetraspanin-1 [Toxocara canis]	Uncharacterized protein	189	1.725e-40	67.29	C:GO:0016020; C:GO:0016020	C:membrane; C:membrane
A0A915BW41_PARUN	M	F	hypothetical protein Tcan_17887 [Toxocara canis]	VWFA domain-containing protein	748	0	68.07	C:GO:0016020	C:membrane
A0A915BW58_PARUN	M	F	Prominin-1 [Toxocara canis]	Uncharacterized protein	831	0	63.58	C:GO:0110165	C:cellular anatomical entity
A0A915BWQ8_PARUN	M	F	Pollen-specific leucine-rich repeat extensin-like protein 1, partial [Cucurbita argyrosperma subsp. sororia]	Uncharacterized protein	747	3.35931e-55	56.6
A0A915BXP1_PARUN	M		unnamed protein product [Anisakis simplex]	Uncharacterized protein	189	1.59009e-117	99.25	F:GO:0003924; F:GO:0005525; P:GO:0007165; C:GO:0016020	F:GTPase activity; F:GTP binding; P:signal transduction; C:membrane	EC:3.6.1; EC:3.6; EC:3; EC:3.6.1.15	Acting on acid anhydrides; Acting on acid anhydrides; Hydrolases; Nucleoside-triphosphate phosphatase
A0A915BXX3_PARUN	M	F	unnamed protein product [Auanema sp. JU1783]	Carboxypeptidase (EC 3.4.16.-)	2191	0	65.21
A0A915BYM3_PARUN	M	F	unnamed protein product [Toxocara canis]	Serine protease K12H4.7	1084	0	78.75	P:GO:0006508; F:GO:0008236	P:proteolysis; F:serine-type peptidase activity	EC:3.4; EC:3	Acting on peptide bonds (peptidases); Hydrolases
A0A915C170_PARUN	M	F	hypothetical protein Tcan_05075 [Toxocara canis]	Uncharacterized protein	118	1.00347e-21	71.45	C:GO:0016020	C:membrane
A0A915C3P7_PARUN	M	F	Heat shock protein 70 B2 [Toxocara canis]	Heat shock protein 70	630	0	92.06	F:GO:0005524; P:GO:0006457; P:GO:0006950; F:GO:0140662	F:ATP binding; P:protein folding; P:response to stress; F:ATP-dependent protein folding chaperone
A0A915C515_PARUN	M	F	unnamed protein product [Toxocara canis]	Glutathione peroxidase	168	1.61597e-100	91.72	F:GO:0004602; P:GO:0006979; P:GO:0098869; C:GO:0110165	F:glutathione peroxidase activity; P:response to oxidative stress; P:cellular oxidant detoxification; C:cellular anatomical entity	EC:1.11; EC:1; EC:1.11.1; EC:1.11.1.9	Acting on a peroxide as acceptor; Oxidoreductases; Acting on a peroxide as acceptor; Glutathione peroxidase
A0A915C5B9_PARUN		F	unnamed protein product [Onchocerca ochengi]	PLD phosphodiesterase domain-containing protein	498	0	79.4	F:GO:0003824	F:catalytic activity
A0A915C685_PARUN	M	F	Profilin-1 [Toxocara canis]	Profilin	132	1.676e-86	93.43	F:GO:0003779	F:actin binding
A0A915C799_PARUN	M	F	unnamed protein product [Toxocara canis]	Uncharacterized protein	347	4.28689e-19	51.21	C:GO:0016020; C:GO:0016020	C:membrane; C:membrane
A0A915C915_PARUN	M	F	unnamed protein product [Anisakis simplex]	DUF4440 domain-containing protein	120	7.12956e-48	72.95
A0A915C9K9_PARUN		F	Pepsin inhibitor Dit33 [Toxocara canis]	Pepsin inhibitor-3-like repeated domain-containing protein	260	2.16179e-87	87.71	C:GO:0005576	C:extracellular region
A0A915CA62_PARUN	M	F	3-oxoacyl-[acyl-carrier-protein] reductase FabG [Toxocara canis]	Uncharacterized protein	276	1.0561e-131	72.71	F:GO:0016491	F:oxidoreductase activity	EC:1	Oxidoreductases
A0A915CAV2_PARUN	M	F	unnamed protein product [Anisakis simplex]	DUF4440 domain-containing protein	122	8.82916e-47	75.31
A0A915CAW1_PARUN		F	unnamed protein product [Anisakis simplex]	DUF4440 domain-containing protein	120	1.25698e-65	84.33
A0A915CB51_PARUN		F	hypothetical protein Tcan_13872 [Toxocara canis]	Uncharacterized protein	392	6.10108e-26	68.38	C:GO:0016020	C:membrane
A0A915CBH6_PARUN	M	F	hypothetical protein Tcan_10014 [Toxocara canis]	SEA domain-containing protein	1035	5.94856e-157	60.49	C:GO:0016020; C:GO:0016020	C:membrane; C:membrane
A0A915CBX4_PARUN		F	hypothetical protein Tcan_13872 [Toxocara canis]	Uncharacterized protein	670	1.14221e-20	70.67	C:GO:0016020	C:membrane
A0A915CC84_PARUN	M	F	hypothetical protein Tcan_09390 [Toxocara canis]	VWFA domain-containing protein	1318	1.17005e-53	67.56	C:GO:0016020; C:GO:0016020	C:membrane; C:membrane
A0A915CCJ0_PARUN		F	Prostatic acid phosphatase [Toxocara canis]	Acid phosphatase	869	0	65.83
A0A915CCY8_PARUN		F	unnamed protein product [Toxocara canis]	PCI domain-containing protein	180	1.6058e-21	71.77	C:GO:0016020	C:membrane
A0A915CE92_PARUN		F	Actin-interacting protein 1 [Toxocara canis]	Actin-interacting protein 1	615	0	85.59
A0A915CEV2_PARUN		F	unnamed protein product [Anisakis simplex]	Transthyretin-like protein 5	84	1.56937e-42	87.7	C:GO:0005576; C:GO:0009986; C:GO:0016020	C:extracellular region; C:cell surface; C:membrane
A0A915CGK8_PARUN		F	hypothetical protein Tcan_08903 [Toxocara canis]	Uncharacterized protein	727	0	78.29
A0A915CJT2_PARUN		F	hypothetical protein Tcan_11550 [Toxocara canis]	Uncharacterized protein	445	5.65303e-31	54.44
Note: Highlighted Parascaris spp. proteins were among the top 100 EV proteins in the Exocarta database

## Sheet: Table S2 - InterPro_results
Parascaris spp. EV proteins annotated using InterPro
Sequence ID	Male	Female	Interpro ID	InterPro Description	Uniprot Description	GO ID
A0A914ZF10_PARUN		F	IPR023561	Carbonic anhydrase, alpha-class	Ovule protein	GO:0004089|GO:0008270
A0A914ZFS2_PARUN	M	F	IPR000322	Glycoside hydrolase family 31	P-type domain-containing protein	GO:0004553|GO:0005975
A0A914ZGC5_PARUN	M	F	IPR000322	Glycoside hydrolase family 31	P-type domain-containing protein	GO:0004553|GO:0005975
A0A914ZGG9_PARUN	M	F	IPR000322	Glycoside hydrolase family 31	Uncharacterized protein	GO:0004553|GO:0005975
A0A914ZHN3_PARUN		F	IPR000322	Glycoside hydrolase family 31	P-type domain-containing protein	GO:0004553|GO:0005975
A0A914ZIR6_PARUN	M	F	IPR017153	Cytosolic nonspecific dipeptidase/DUG1	Peptidase M20 dimerisation domain-containing protein	GO:0070573
A0A914ZJC7_PARUN	M		IPR029952	EH domain-containing protein 4	Achaete scute target 1	GO:0032456
A0A914ZJE2_PARUN	M	F	IPR004045	Glutathione S-transferase, N-terminal	Glutathione S-transferase (EC 2.5.1.18) (GST class-pi)	GO:0005515|GO:0006749
A0A914ZR58_PARUN		F	IPR001464	Annexin	Annexin	GO:0005509|GO:0005544
A0A914ZT10_PARUN		F	IPR020828	Glyceraldehyde 3-phosphate dehydrogenase, NAD(P) binding domain	Glyceraldehyde-3-phosphate dehydrogenase (EC 1.2.1.12)	GO:0051287
A0A914ZT26_PARUN	M	F	IPR008928	Six-hairpin glycosidase superfamily	Trehalase (EC 3.2.1.28) (Alpha-trehalose glucohydrolase)	GO:0005975
A0A914ZTG3_PARUN	M	F	IPR000626	Ubiquitin-like domain	Ubiquitin-like domain-containing protein	GO:0005515
A0A914ZTY0_PARUN	M		IPR001464	Annexin	Annexin	GO:0005509|GO:0005544
A0A914ZVF6_PARUN	M		IPR000308	14-3-3 protein	14-3-3 domain-containing protein	-
A0A915A5Y3_PARUN	M	F	IPR024079	Metallopeptidase, catalytic domain superfamily	Peptidase M13 N-terminal domain-containing protein	GO:0008237
A0A915A7V5_PARUN	M	F	IPR003131	Potassium channel tetramerisation-type BTB domain	BTB domain-containing protein	GO:0051260
A0A915A8B6_PARUN	M	F	IPR014782	Peptidase M1, membrane alanine aminopeptidase	Aminopeptidase N	GO:0008237|GO:0008270
A0A915A8D1_PARUN	M	F	IPR014782	Peptidase M1, membrane alanine aminopeptidase	Thyrotropin-releasing hormone-degrading ectoenzyme	GO:0008237|GO:0008270
A0A915A930_PARUN	M	F	IPR002159	CD36 family	Uncharacterized protein	GO:0016020
A0A915A960_PARUN		F	IPR001304	C-type lectin-like	C-type lectin domain-containing protein	-
A0A915A9B7_PARUN	M		IPR001478	PDZ domain	PDZ domain-containing protein	GO:0005515
A0A915A9G4_PARUN	M	F	IPR002656	Acyltransferase 3 domain	Acyltransferase 3 domain-containing protein	GO:0016747
A0A915A9R6_PARUN		F	IPR000560	Histidine phosphatase superfamily, clade-2	Uncharacterized protein	-
A0A915A9T1_PARUN	M	F	IPR024079	Metallopeptidase, catalytic domain superfamily	Uncharacterized protein	GO:0008237
A0A915AA13_PARUN	M	F	IPR024079	Metallopeptidase, catalytic domain superfamily	Uncharacterized protein	GO:0008237
A0A915AA21_PARUN	M	F	IPR014782	Peptidase M1, membrane alanine aminopeptidase	Aminopeptidase N	GO:0008237|GO:0008270
A0A915AAJ9_PARUN	M	F	IPR018338	Carbonic anhydrase, alpha-class, conserved site	Carbonic anhydrase (EC 4.2.1.1)	GO:0004089|GO:0008270
A0A915AAR2_PARUN		F	IPR004161	Translation elongation factor EFTu-like, domain 2	Elongation factor 1-alpha	GO:0005525
A0A915ABW6_PARUN	M	F	IPR002159	CD36 family	CD36 family protein	GO:0016020
A0A915AC99_PARUN	M	F	IPR014782	Peptidase M1, membrane alanine aminopeptidase	Aminopeptidase N	GO:0008237|GO:0008270
A0A915ADL7_PARUN	M	F	IPR035914	Spermadhesin, CUB domain superfamily	CUB domain-containing protein	-
A0A915AFH4_PARUN	M		IPR004100	ATPase, F1/V1/A1 complex, alpha/beta subunit, N-terminal domain	H(+)-transporting two-sector ATPase (EC 7.1.2.2)	GO:0046034|GO:1902600
A0A915AFR0_PARUN		F	IPR001881	EGF-like calcium-binding domain	Uncharacterized protein	GO:0005509
A0A915AFZ8_PARUN	M	F	IPR000322	Glycoside hydrolase family 31	P-type domain-containing protein	GO:0004553|GO:0005975
A0A915AG65_PARUN		F	IPR001304	C-type lectin-like	C-type lectin	-
A0A915AGM4_PARUN	M	F	IPR000322	Glycoside hydrolase family 31	P-type domain-containing protein	GO:0004553|GO:0005975
A0A915AGS2_PARUN	M	F	IPR004045	Glutathione S-transferase, N-terminal	Glutathione S-transferase 1	GO:0005515|GO:0006749
A0A915AGW4_PARUN	M	F	IPR000322	Glycoside hydrolase family 31	P-type domain-containing protein	GO:0004553|GO:0005975
A0A915AHV5_PARUN	M	F	IPR001304	C-type lectin-like	C-type lectin	-
A0A915AIA1_PARUN	M	F	IPR017441	Protein kinase, ATP binding site	Tyrosine-protein kinase (EC 2.7.10.2)	GO:0005524
A0A915AIC5_PARUN	M	F	IPR000322	Glycoside hydrolase family 31	P-type domain-containing protein	GO:0004553|GO:0005975
A0A915AK04_PARUN		F	IPR000322	Glycoside hydrolase family 31	P-type domain-containing protein	GO:0004553|GO:0005975
A0A915AK05_PARUN	M	F	IPR001254	Serine proteases, trypsin domain	Peptidase S1 domain-containing protein	GO:0004252|GO:0006508
A0A915AKF4_PARUN	M	F	IPR001304	C-type lectin-like	Uncharacterized protein	-
A0A915ALF1_PARUN	M	F	IPR001304	C-type lectin-like	Uncharacterized protein	-
A0A915AMH7_PARUN	M	F	IPR001079	Galectin, carbohydrate recognition domain	Galectin	GO:0030246
A0A915AML5_PARUN	M	F	IPR002656	Acyltransferase 3 domain	Nose resistant-to-fluoxetine protein N-terminal domain-containing protein	GO:0016747
A0A915AMS5_PARUN		F	IPR001304	C-type lectin-like	Glycerate kinase	-
A0A915AMT1_PARUN		F	IPR001304	C-type lectin-like	Peptidase S1 domain-containing protein	-
A0A915ANV1_PARUN	M	F	IPR001079	Galectin, carbohydrate recognition domain	Galectin	GO:0030246
A0A915AP20_PARUN		F	IPR001079	Galectin, carbohydrate recognition domain	Galectin	GO:0030246
A0A915AP54_PARUN		F	IPR008139	Saposin B type domain	Saposin B-type domain-containing protein	-
A0A915APJ9_PARUN	M	F	IPR001304	C-type lectin-like	C-type lectin	-
A0A915AVI4_PARUN	M	F	IPR001452	SH3 domain	SH3 domain-containing protein	GO:0005515
A0A915AW23_PARUN		F	IPR020846	Major facilitator superfamily domain	Major facilitator superfamily (MFS) profile domain-containing protein	GO:0022857
A0A915AXM6_PARUN	M	F	IPR020846	Major facilitator superfamily domain	Major facilitator superfamily (MFS) profile domain-containing protein	GO:0022857
A0A915B0V2_PARUN		F	IPR001304	C-type lectin-like	Ovule protein	-
A0A915B268_PARUN		F	IPR001534	Transthyretin-like	Transthyretin-like protein 46	GO:0009986
A0A915B2V7_PARUN	M	F	IPR005225	Small GTP-binding protein domain	Uncharacterized protein	GO:0005525
A0A915B306_PARUN	M	F	IPR006621	Nose resistant-to-fluoxetine protein, N-terminal	Acyltransferase 3 domain-containing protein	-
A0A915B3J3_PARUN		F	IPR001304	C-type lectin-like	C-type lectin domain-containing protein	-
A0A915B713_PARUN	M	F	IPR000048	IQ motif, EF-hand binding site	Myosin motor domain-containing protein	GO:0005515
A0A915B7T8_PARUN	M	F	IPR039956	Plastin-2/3	Calponin-homology (CH) domain-containing protein	GO:0051015|GO:0051017
A0A915B850_PARUN	M		IPR001179	FKBP-type peptidyl-prolyl cis-trans isomerase domain	peptidylprolyl isomerase (EC 5.2.1.8)	GO:0003755
A0A915B8V3_PARUN	M	F	IPR001881	EGF-like calcium-binding domain	Zonadhesin	GO:0005509
A0A915BBF6_PARUN	M		IPR000463	Cytosolic fatty-acid binding	Lipocalin/cytosolic fatty-acid binding domain-containing protein	GO:0008289
A0A915BDF2_PARUN	M	F	IPR020846	Major facilitator superfamily domain	Major facilitator superfamily (MFS) profile domain-containing protein	GO:0022857
A0A915BFK6_PARUN	M	F	IPR004000	Actin family	Actin	-
A0A915BFS8_PARUN		F	IPR003578	Small GTPase Rho	Uncharacterized protein	GO:0005525|GO:0007264
A0A915BGS0_PARUN		F	IPR017850	Alkaline-phosphatase-like, core domain superfamily	Extracellular Endonuclease subunit A domain-containing protein	GO:0003824
A0A915BH61_PARUN	M	F	IPR000560	Histidine phosphatase superfamily, clade-2	Acid phosphatase	-
A0A915BLX1_PARUN		F	IPR031770	Antibacterial factor-related peptide	Uncharacterized protein	GO:0098542
A0A915BM98_PARUN		F	IPR001304	C-type lectin-like	C-type lectin domain-containing protein	-
A0A915BMB0_PARUN		F	IPR011701	Major facilitator superfamily	Major facilitator superfamily (MFS) profile domain-containing protein	GO:0022857|GO:0055085
A0A915BQX1_PARUN	M	F	IPR001398	Macrophage migration inhibitory factor	L-dopachrome isomerase (EC 5.3.2.1) (EC 5.3.3.12) (L-dopachrome tautomerase) (Phenylpyruvate tautomerase)	-
A0A915BT47_PARUN	M	F	IPR001079	Galectin, carbohydrate recognition domain	Galectin	GO:0030246
A0A915BTK2_PARUN	M	F	IPR018499	Tetraspanin/Peripherin	Uncharacterized protein	GO:0016021
A0A915BW41_PARUN	M	F	IPR002035	von Willebrand factor, type A	VWFA domain-containing protein	-
A0A915BW58_PARUN	M	F	IPR008795	Prominin	Uncharacterized protein	GO:0016021
A0A915BXP1_PARUN	M		IPR020849	Small GTPase, Ras-type	Uncharacterized protein	GO:0005525|GO:0007165|GO:0016020
A0A915BXX3_PARUN		F	IPR001563	Peptidase S10, serine carboxypeptidase	Carboxypeptidase (EC 3.4.16.-)	GO:0004185|GO:0006508
A0A915BYM3_PARUN	M	F	IPR008758	Peptidase S28	Serine protease K12H4.7	GO:0006508|GO:0008236
A0A915C170_PARUN	M	F	IPR009545	Tight junction protein, claudin-like	Uncharacterized protein	-
A0A915C3P7_PARUN	M	F	IPR013126	Heat shock protein 70 family	Heat shock protein 70	GO:0005524|GO:0016887
A0A915C515_PARUN	M	F	IPR000889	Glutathione peroxidase	Glutathione peroxidase	GO:0004602|GO:0006979
A0A915C5B9_PARUN		F	IPR001736	Phospholipase D/Transphosphatidylase	PLD phosphodiesterase domain-containing protein	GO:0003824
A0A915C685_PARUN	M	F	IPR005455	Profilin	Profilin	GO:0003779
A0A915C915_PARUN	M	F	IPR027843	Domain of unknown function DUF4440	DUF4440 domain-containing protein	-
A0A915C9K9_PARUN		F	IPR010480	Pepsin inhibitor-3-like repeated domain	Pepsin inhibitor-3-like repeated domain-containing protein	-
A0A915CA62_PARUN	M	F	IPR002347	Short-chain dehydrogenase/reductase SDR	Uncharacterized protein	GO:0016491
A0A915CAV2_PARUN	M	F	IPR027843	Domain of unknown function DUF4440	DUF4440 domain-containing protein	-
A0A915CAW1_PARUN		F	IPR027843	Domain of unknown function DUF4440	DUF4440 domain-containing protein	-
A0A915CBH6_PARUN	M	F	IPR002035	von Willebrand factor, type A	SEA domain-containing protein	-
A0A915CC84_PARUN	M	F	IPR036465	von Willebrand factor A-like domain superfamily	VWFA domain-containing protein	-
A0A915CCJ0_PARUN		F	IPR000560	Histidine phosphatase superfamily, clade-2	Acid phosphatase	-
A0A915CE92_PARUN		F	IPR001680	WD40 repeat	Actin-interacting protein 1	GO:0005515
A0A915CEV2_PARUN		F	IPR001534	Transthyretin-like	Transthyretin-like protein 5	GO:0009986
Note: Highlighted Parascaris spp. proteins were among the top 100 EV proteins in the Exocarta database
