# Supplementary material for: Protein profile of extracellular vesicles derived from adult Parascaris spp
Source: Parasit Vectors. 2024 Oct 10;17:426. doi: 10.1186/s13071-024-06502-3 (PMC11468347; doi:10.1186/s13071-024-06502-3)
Supplement: Supplementary file 2 — Additional File 2. Table S1. Proteins of the extracellular vesicles of male Parascaris spp. arranged based on the abundance. Table S2. Proteins of the extracellular vesicles of female Parascaris spp. arranged based on the abundance. [file 13071_2024_6502_MOESM2_ESM.xlsx]

## Sheet: Table S1 -  Male 
Adult male Parascaris spp. derived EV proteins
Protein ID	Blas2GO/ InterPro description	Uniprot Description	Mol. weight [kDa]	Sequence length	iBAQ M1	iBAQ M2	iBAQ M3	MS/MS count F1	MS/MS count F1	MS/MS count F1	NSAF
A0A915AGW4	Maltase-glucoamylase, intestinal	P-type domain-containing protein	215.13	1923	256670000	157740000	292880000	4669	3711	4840	0.101453
A0A914ZFS2	Sucrase-isomaltase, intestinal	P-type domain-containing protein	109.02	967	81801000	66674000	90760000	1732	1332	1766	0.0737114
A0A914ZHN3	Maltase-glucoamylase, intestinal	P-type domain-containing protein	53.343	472	46241000	26366000	41287000	797	480	724	0.0625632
A0A914ZGG9	Glycoside hydrolase family 31	Uncharacterized protein	53.224	475	111000000	79046000	108320000	792	460	701	0.0606768
A0A915BFK6	Actin-1	Actin	42.249	376	16394000	25554000	25130000	445	490	432	0.0536531
A0A915C915	Domain of unknown function DUF4440	DUF4440 domain-containing protein	13.441	120	20359000	31169000	19550000	160	120	131	0.0505446
A0A915APJ9	hypothetical protein	C-type lectin	40.702	369	20453000	74370000	74000000	245	358	454	0.0422729
A0A915BW41	hypothetical protein Tcan_17887	VWFA domain-containing protein	80.112	748	44810000	43101000	57011000	735	596	767	0.0413921
A0A915ALF1	C-type lectin protein	Uncharacterized protein	62.883	561	14936000	28819000	23685000	421	496	481	0.0367755
A0A915CAV2	Domain of unknown function DUF4440	DUF4440 domain-containing protein	13.848	122	5282900	4312700	7637700	66	60	82	0.0251604
A0A915AFZ8	Glycoside hydrolase family 31	P-type domain-containing protein	128.75	1150	56453000	42956000	41504000	751	587	618	0.0251006
A0A915A8B6	Thyrotropin-releasing hormone-degrading ectoenzyme	Aminopeptidase N	213.17	1865	22298000	21168000	23069000	1073	891	1139	0.0245537
A0A915A9T1	Metallopeptidase, catalytic domain superfamily	Uncharacterized protein	176.61	1557	15939000	19142000	20662000	730	670	761	0.0204824
A0A915A8D1	Thyrotropin-releasing hormone-degrading ectoenzyme	Thyrotropin-releasing hormone-degrading ectoenzyme	216.43	1885	12201000	16939000	14800000	833	726	855	0.018899
A0A915AKF4	Vitrin	Uncharacterized protein	65.889	599	4365700	6612800	10074000	205	215	317	0.0181574
A0A915AK04	Glycoside hydrolase family 31	P-type domain-containing protein	127.82	1137	56976000	35102000	59181000	443	408	493	0.0174443
A0A915AHV5	C-type lectin-like	C-type lectin	63.553	563	16911000	5110700	7820600	300	133	216	0.0170118
A0A915AGM4	Maltase-glucoamylase, intestinal	P-type domain-containing protein	215.45	1924	8612400	11196000	13137000	669	785	702	0.016537
A0A915AA13	Neprilysin-2	Uncharacterized protein	178.24	1574	8808100	9334800	12657000	530	380	618	0.0143262
A0A915BT47	galectin	Galectin	15.973	142	8910100	6182100	4420900	54	46	32	0.0137183
A0A915AC99	Thyrotropin-releasing hormone-degrading ectoenzyme	Aminopeptidase N	211.59	1836	9073400	13807000	11585000	491	483	650	0.0130535
A0A915A930	Proton myo-inositol cotransporter	Uncharacterized protein	68.686	608	6045100	3908800	7151900	179	127	198	0.0122332
A0A915ABW6	CD36 family	CD36 family protein	65.349	575	6423100	4718000	8325200	170	136	161	0.0119857
A0A915AGS2	ACrystal Structure of the Glutathione S-transferase from Ascaris lumbricoides	Glutathione S-transferase 1	23.68	206	3185800	3842700	2222500	89	44	21	0.0110323
A0A915BXX3	Peptidase S10, serine carboxypeptidase	Carboxypeptidase (EC 3.4.16.-)	246.1	2191	4749800	7572900	7040500	499	488	581	0.0105613
A0A915C170	hypothetical protein Tcan_05075	Uncharacterized protein	12.755	118	4405200	3219600	13360000	30	17	34	0.0101302
A0A915BWQ8	Pollen-specific leucine-rich repeat extensin-like protein 1, partial	Uncharacterized protein	79.162	747	21562000	36872000	34559000	154	124	206	0.00956178
A0A915B850	binding protein	peptidylprolyl isomerase (EC 5.2.1.8)	11.647	108	2588100	2681900	1913100	25	26	18	0.00942842
A0A915AA21	Aminopeptidase N	Aminopeptidase N	215.38	1868	5040700	4066700	5153800	403	311	457	0.00925111
A0A915AMH7	Galectin, carbohydrate recognition domain	Galectin	31.831	277	2190900	1962000	3125100	54	58	54	0.00884386
A0A915B2X4	hypothetical protein Tcan_14480	Saposin B-type domain-containing protein	46.95	420	3501100	3344500	6047000	88	72	91	0.00881938
A0A915C515	Glutathione peroxidase	Glutathione peroxidase	18.857	168	4587700	4162600	3501800	36	32	31	0.0086964
A0A915C799	unnamed protein product	Uncharacterized protein	37.592	347	3827000	8727300	6254000	55	73	53	0.00769773
A0A915BYM3	Peptidase S28	Serine protease K12H4.7	122.45	1084	1736100	1628100	2796900	185	162	192	0.00733792
A0A915BDF2	Proton myo-inositol cotransporter	Major facilitator superfamily (MFS) profile domain-containing protein	68.476	624	6975700	4832300	12616000	115	69	126	0.00733147
A0A915AVI4	Epidermal growth factor receptor kinase substrate 8	SH3 domain-containing protein	87.936	777	1707000	1940600	2560500	116	97	162	0.00712236
A0A915A7V5	BTB/POZ domain-containing protein KCTD8	BTB domain-containing protein	20.99	182	1681600	1670000	1425000	25	26	27	0.00632466
A0A914ZTG3	polyubiquitin-A	Ubiquitin-like domain-containing protein	68.347	609	1058100	1512000	1140300	75	88	87	0.0060581
A0A914ZT26	Six-hairpin glycosidase superfamily	Trehalase (EC 3.2.1.28) (Alpha-trehalose glucohydrolase)	72.552	635	2637300	1379900	4060300	87	45	118	0.00581005
A0A915ADL7	hypothetical protein Tcan_16619	CUB domain-containing protein	100.1	908	3726200	3978000	4232800	112	115	128	0.00576974
A0A915AAJ9	Putative carbonic anhydrase 3	Carbonic anhydrase (EC 4.2.1.1)	27.746	249	2279100	3844500	4283400	32	29	31	0.00545258
A0A915AIC5	Glycoside hydrolase family 31	P-type domain-containing protein	114.56	1020	10044000	4285900	3419300	165	117	93	0.00542556
A0A914ZJE2	glutathione S-transferase 2	Glutathione S-transferase (EC 2.5.1.18) (GST class-pi)	24.194	209	1866700	2783800	1644500	25	21	22	0.00480149
A0A915BQX1	macrophage migration inhibitory factor	L-dopachrome isomerase (EC 5.3.2.1) (EC 5.3.3.12) (L-dopachrome tautomerase) (Phenylpyruvate tautomerase)	14.661	137	1494500	1527100	1431000	19	10	14	0.00463193
A0A915C685	Profilin-1	Profilin	14.144	132	1254400	1420200	1053400	17	9	15	0.00458378
A0A915BTK2	Tetraspanin-1	Uncharacterized protein	20.709	189	439980	789230	1180000	16	18	22	0.0043726
A0A915CA62	3-oxoacyl-acyl-carrier-protein reductase FabG	Uncharacterized protein	29.718	276	2862900	6170200	2227800	25	38	13	0.00406367
A0A915ANV1	Galectin, carbohydrate recognition domain	Galectin	35.795	314	1253800	1306600	1258700	36	17	30	0.00390088
A0A915BH61	Putative acid phosphatase F26C11.1	Acid phosphatase	52.58	462	3659100	1041700	1854300	58	25	39	0.00389701
A0A915BBF6	Fatty acid-binding -like protein 5	Lipocalin/cytosolic fatty-acid binding domain-containing protein	15.715	138	1306700	407690	897800	18	2	13	0.00352898
A0A915A5Y3	Neprilysin-2	Peptidase M13 N-terminal domain-containing protein	88.051	780	3066100	4416200	758620	79	77	21	0.00334882
A0A915AXM6	Proton myo-inositol cotransporter	Major facilitator superfamily (MFS) profile domain-containing protein	60.299	547	460140	1620500	1366300	30	33	56	0.00321051
A0A914ZP36	hypothetical protein Tcan_11428	Uncharacterized protein	17.971	161	628440	726600	1052400	16	3	13	0.00293317
A0A915CBH6	hypothetical protein Tcan_10014	SEA domain-containing protein	110.97	1035	2771800	5119700	5103300	54	65	78	0.00280892
A0A915B2V7	ras-related protein rab-1a	Uncharacterized protein	22.522	202	1131900	1056600	1448200	11	17	10	0.00277617
A0A915B306	Nose resistant to fluoxetine protein 6	Acyltransferase 3 domain-containing protein	22.855	201	632620	1508400	1283700	7	13	16	0.00264314
A0A915BFE3	unnamed protein product	Uncharacterized protein	56.397	510	650050	1211600	1194000	25	26	28	0.00228597
A0A915AIA1	Protein kinase, ATP binding site	Tyrosine-protein kinase (EC 2.7.10.2)	56.303	491	1094500	1012800	934710	25	27	21	0.00219409
A0A915BW58	Prominin-1	Uncharacterized protein	91.957	831	1106700	1717800	2982400	26	36	43	0.00186467
A0A914ZVF6	14-3-3 zeta	14-3-3 domain-containing protein	28.867	254	653990	1205000	245280	14	12	5	0.00180112
A0A915B8V3	EGF-like calcium-binding domain	Zonadhesin	97.548	877	2014000	1119400	1051800	60	15	31	0.00178369
A0A915A9G4	Nose resistant to fluoxetine protein 6	Acyltransferase 3 domain-containing protein	39.512	350	1298600	1043400	1932600	17	11	10	0.00160225
A0A915ACY4	unnamed protein product	Uncharacterized protein	73.632	680	1424100	316040	2041500	29	10	34	0.00158426
A0A915AML5	Nose resistant to fluoxetine protein 6	Nose resistant-to-fluoxetine protein N-terminal domain-containing protein	90.327	800	194660	305480	730480	25	29	31	0.00156799
A0A914ZJC7	EH domain-containing protein 4	Achaete scute target 1	61.907	542	652850	1020400	532810	21	24	12	0.00155199
A0A915BXP1	Small GTPase, Ras-type	Uncharacterized protein	21.528	189	149190	291380	559740	6	7	6	0.00148356
A0A915AFH4	V-type proton ATPase catalytic subunit A	H(+)-transporting two-sector ATPase (EC 7.1.2.2)	40.514	375	207960	434630	120410	6	29	2	0.00145608
A0A915B713	IQ motif, EF-hand binding site	Myosin motor domain-containing protein	118.12	1028	420770	335800	394110	45	21	30	0.00137814
A0A915B7T8	Plastin-2/3	Calponin-homology (CH) domain-containing protein	77.945	694	263720	144000	345760	22	17	14	0.00112702
A0A914ZTY0	Annexin	Annexin	39.507	345	348820	663760	354940	4	12	9	0.00106939
A0A915A9B7	Na(+)/H(+) exchange regulatory cofactor NHE-RF1	PDZ domain-containing protein	55.344	495	141130	350410	160490	2	17	12	0.000924209
A0A915CC84	hypothetical protein Tcan_09390	VWFA domain-containing protein	140.9	1318	570210	592150	565980	24	36	18	0.000873359
A0A915C3P7	Heat shock protein 70 B2	Heat shock protein 70	70.19	630	156160	90743	136630	18	3	15	0.000843288
A0A914ZIR6	Cytosolic nonspecific dipeptidase/DUG1	Peptidase M20 dimerisation domain-containing protein	54.297	486	220160	329160	73691	7	9	9	0.000759132
	Note: Highlighted are Parascaris spp. male-specific EV proteins

## Sheet: Table S2 -  Female 
Adult female Parascaris spp. derived EV proteins
Protein ID	Blas2GO/ InterPro description	Uniprot Description	Mol. weight [kDa]	Sequence length	iBAQ F1	iBAQ F2	iBAQ F3	MS/MS count F1	MS/MS count F2	MS/MS count F3	NSAF
A0A915AMT1	C-type lectin-like	Peptidase S1 domain-containing protein	47.475	418	293880000	250500000	248030000	1243	1281	1263	0.0717467
A0A915APJ9	C-type lectin-like	C-type lectin	40.702	369	277120000	190760000	599420000	896	760	1453	0.0667232
A0A915AMS5	C-type lectin-like	Glycerate kinase	40.115	354	580460000	439710000	525190000	880	771	950	0.0581862
A0A915AGW4	Maltase-glucoamylase, intestinal	P-type domain-containing protein	215.13	1923	622210000	415860000	453930000	4891	4559	4102	0.0558093
A0A915BFK6	Actin-1	Actin	42.249	376	130210000	80941000	40616000	952	868	540	0.0497058
A0A914ZHN3	Maltase-glucoamylase, intestinal	P-type domain-containing protein	53.343	472	158360000	129970000	118060000	1053	993	806	0.0478509
A0A914ZFS2	Sucrase-isomaltase, intestinal	P-type domain-containing protein	109.02	967	208020000	126570000	147160000	2034	1688	1636	0.0438792
A0A914ZGG9	Glycoside hydrolase family 31	Uncharacterized protein	53.224	475	301950000	156350000	185510000	883	692	812	0.0397962
A0A915AHV5	C-type lectin-like	C-type lectin	63.553	563	200380000	129420000	185230000	830	814	925	0.0361359
A0A915ALF1	C-type lectin protein	Uncharacterized protein	62.883	561	71779000	45695000	131780000	743	610	994	0.0331309
A0A915BW41	hypothetical protein Tcan_17887	VWFA domain-containing protein	80.112	748	178780000	72245000	105660000	1018	738	778	0.026828
A0A915C915	Domain of unknown function DUF4440	DUF4440 domain-containing protein	13.441	120	12513000	13982000	31517000	73	105	166	0.0227018
A0A915CEV2	Transthyretin-like	Transthyretin-like protein 5	9.4937	84	46501000	22985000	31386000	88	62	66	0.0203637
A0A915AKF4	Vitrin	Uncharacterized protein	65.889	599	45710000	27042000	87987000	404	379	683	0.0193816
A0A915A9T1	Metallopeptidase, catalytic domain superfamily	Uncharacterized protein	176.61	1557	83143000	38381000	45647000	1322	923	861	0.0157978
A0A915AMH7	Galectin, carbohydrate recognition domain	Galectin	31.831	277	19116000	18236000	11806000	204	192	129	0.0150094
A0A915A8D1	Thyrotropin-releasing hormone-degrading ectoenzyme	Thyrotropin-releasing hormone-degrading ectoenzyme	216.43	1885	54181000	22102000	35081000	1427	904	975	0.0138891
A0A915BM98	Snaclec 3	C-type lectin domain-containing protein	37.052	323	16284000	19745000	37786000	134	198	221	0.0135583
A0A915AFZ8	Glycoside hydrolase family 31	P-type domain-containing protein	128.75	1150	118740000	55512000	57994000	886	479	509	0.0129049
A0A915AA13	Neprilysin-2	Uncharacterized protein	178.24	1574	54773000	23623000	24775000	1116	758	672	0.0128096
A0A915CAV2	Domain of unknown function DUF4440	DUF4440 domain-containing protein	13.848	122	6070500	8175800	13442000	46	67	70	0.0118788
A0A915BLX1	ASABF-delta	Uncharacterized protein	8.4238	80	1673200	1536000	24179000	6	6	106	0.0116809
A0A915A8B6	Thyrotropin-releasing hormone-degrading ectoenzyme	Aminopeptidase N	213.17	1865	58178000	18680000	19080000	1348	726	633	0.0114946
A0A915B0V2	C-type lectin-like	Ovule protein	124.75	1117	31472000	22609000	37707000	515	435	530	0.0104928
A0A915A960	C-type lectin-like	C-type lectin domain-containing protein	36.851	322	6386300	6009200	25112000	95	100	223	0.0102802
A0A915AK05	Serine proteases, trypsin domain	Peptidase S1 domain-containing protein	38.08	344	3948800	5308200	21980000	57	95	278	0.00989903
A0A915AGM4	Maltase-glucoamylase, intestinal	P-type domain-containing protein	215.45	1924	25176000	23571000	22250000	689	921	751	0.00971792
A0A915ANV1	Galectin, carbohydrate recognition domain	Galectin	35.795	314	5944300	5737200	18058000	86	80	212	0.00953333
A0A915AC99	Thyrotropin-releasing hormone-degrading ectoenzyme	Aminopeptidase N	211.59	1836	37600000	15952000	25138000	949	592	661	0.00949789
A0A915AGS2	ACrystal Structure of the Glutathione S-transferase from Ascaris lumbricoides	Glutathione S-transferase 1	23.68	206	3026200	7495900	6706300	51	107	84	0.00930317
A0A915B3J3	C-type lectin-like	C-type lectin domain-containing protein	20.828	184	59587000	23590000	27779000	98	74	38	0.00903824
A0A915A930	Proton myo-inositol cotransporter	Uncharacterized protein	68.686	608	21425000	11419000	17458000	263	200	182	0.00840115
A0A915AK04	Glycoside hydrolase family 31	P-type domain-containing protein	127.82	1137	100740000	98709000	110310000	394	398	390	0.00823265
A0A915ABW6	CD36 family	CD36 family protein	65.349	575	21075000	12240000	14505000	238	168	178	0.00804318
A0A915CCY8	unnamed protein product	PCI domain-containing protein	19.921	180	12249000	10503000	16027000	58	55	69	0.00800722
A0A915BXX3	Peptidase S10, serine carboxypeptidase	Carboxypeptidase (EC 3.4.16.-)	246.1	2191	24176000	13066000	8496600	964	756	477	0.00794091
A0A915BYM3	Peptidase S28	Serine protease K12H4.7	122.45	1084	19070000	12770000	3254600	504	406	160	0.00781695
A0A915B8V3	EGF-like calcium-binding domain	Zonadhesin	97.548	877	21462000	18374000	15027000	292	273	216	0.00705235
A0A915C9K9	Pepsin inhibitor Dit33	Pepsin inhibitor-3-like repeated domain-containing protein	29.015	260	26403000	39617000	31033000	51	112	65	0.00694455
A0A915B2X4	hypothetical protein Tcan_14480	Saposin B-type domain-containing protein	46.95	420	16897000	6750200	11358000	126	93	120	0.00639195
A0A914ZIX6	hypothetical protein Tcan_13818	SXP/RAL-2 family protein Ani s 5-like cation-binding domain-containing protein	19.61	173	9543500	4171900	2783800	64	49	21	0.00613397
A0A915AA21	Aminopeptidase N	Aminopeptidase N	215.38	1868	17296000	6852100	8786100	724	385	321	0.00606236
A0A915CBH6	hypothetical protein Tcan_10014	SEA domain-containing protein	110.97	1035	12211000	9738300	21497000	218	195	291	0.0053866
A0A915CB51	hypothetical protein Tcan_13872	Uncharacterized protein	44.288	392	6418700	11602000	5001500	69	114	70	0.00511113
A0A915BDF2	Proton myo-inositol cotransporter	Major facilitator superfamily (MFS) profile domain-containing protein	68.476	624	20881000	21517000	11376000	132	169	84	0.00488606
A0A915BWQ8	Pollen-specific leucine-rich repeat extensin-like protein 1, partial	Uncharacterized protein	79.162	747	15438000	11373000	36287000	107	80	273	0.00487663
A0A915AP20	Galectin, carbohydrate recognition domain	Galectin	36.304	321	603630	1685900	11792000	2	44	150	0.00483541
A0A915BT47	galectin	Galectin	15.973	142	6293500	10808000	12985000	30	34	21	0.00474038
A0A915AVI4	Epidermal growth factor receptor kinase substrate 8	SH3 domain-containing protein	87.936	777	2570300	2824500	9423600	83	118	254	0.00463738
A0A915ADL7	hypothetical protein Tcan_16619	CUB domain-containing protein	100.1	908	13783000	7363700	10145000	197	145	164	0.00441314
A0A915AAJ9	Putative carbonic anhydrase 3	Carbonic anhydrase (EC 4.2.1.1)	27.746	249	8805400	10773000	7592700	41	48	27	0.00368928
A0A915C170	hypothetical protein Tcan_05075	Uncharacterized protein	12.755	118	6243400	1866900	3674100	21	15	18	0.00362405
A0A915A5Y3	Neprilysin-2	Peptidase M13 N-terminal domain-containing protein	88.051	780	12473000	6005700	4547300	172	112	71	0.00360426
A0A915AIC5	Glycoside hydrolase family 31	P-type domain-containing protein	114.56	1020	25107000	16333000	15181000	165	161	119	0.00345496
A0A914ZF10	Carbonic anhydrase, alpha-class	Ovule protein	15.844	143	46848000	21539000	13560000	24	21	17	0.00343351
A0A915BQX1	macrophage migration inhibitory factor	L-dopachrome isomerase (EC 5.3.2.1) (EC 5.3.3.12) (L-dopachrome tautomerase) (Phenylpyruvate tautomerase)	14.661	137	1383000	1574600	2516700	15	16	22	0.00306364
A0A915CA62	3-oxoacyl-acyl-carrier-protein reductase FabG	Uncharacterized protein	29.718	276	3960400	4108800	7129900	16	30	55	0.00289798
A0A915CGK8	hypothetical protein Tcan_08903	Uncharacterized protein	82.668	727	2076600	2456500	7423100	37	60	151	0.00270147
A0A914ZTG3	polyubiquitin-A	Ubiquitin-like domain-containing protein	68.347	609	2490500	1971200	3045300	58	69	78	0.00266575
A0A914ZJE2	glutathione S-transferase 2	Glutathione S-transferase (EC 2.5.1.18) (GST class-pi)	24.194	209	1920500	1905400	3609800	16	22	30	0.00257659
A0A915CAW1	Domain of unknown function DUF4440	DUF4440 domain-containing protein	13.437	120	1714700	1701900	7262400	4	7	28	0.00257375
A0A915BH61	Putative acid phosphatase F26C11.1	Acid phosphatase	52.58	462	7018400	8810100	7992400	48	55	45	0.00253689
A0A915AP54	hypothetical protein Tcan_12627	Saposin B-type domain-containing protein	10.931	98	2501300	1496700	1732900	9	6	16	0.00250506
A0A915BT30	hypothetical protein Tcan_12603	Uncharacterized protein	27.137	245	2405400	2446700	2388500	12	36	29	0.0024889
A0A915C685	Profilin-1	Profilin	14.144	132	1344200	1290400	2064100	5	18	18	0.00245976
A0A914ZT26	Six-hairpin glycosidase superfamily	Trehalase (EC 3.2.1.28) (Alpha-trehalose glucohydrolase)	72.552	635	6807900	5343600	3942400	78	64	50	0.00239447
A0A914ZR58	Annexin-B12	Annexin	36.232	320	3110500	2919700	1742800	38	43	14	0.00235102
A0A914ZT10	Glyceraldehyde 3-phosphate dehydrogenase, NAD(P) binding domain	Glyceraldehyde-3-phosphate dehydrogenase (EC 1.2.1.12)	38.689	360	679140	781700	6048200	6	19	75	0.00219978
A0A915B2V7	ras-related protein rab-1a	Uncharacterized protein	22.522	202	2697900	2068200	3220600	11	20	23	0.00211702
A0A915ACY4	unnamed protein product	Uncharacterized protein	73.632	680	4253300	2908400	5046400	69	55	56	0.00209627
A0A915C799	unnamed protein product	Uncharacterized protein	37.592	347	1430300	2846900	8216800	5	19	63	0.00198551
A0A915C515	Glutathione peroxidase	Glutathione peroxidase	18.857	168	1400500	4735600	9050800	4	19	18	0.00193267
A0A915BTK2	Tetraspanin-1	Uncharacterized protein	20.709	189	1567100	528030	1143300	14	11	20	0.00188553
A0A915C5B9	Phospholipase D/Transphosphatidylase	PLD phosphodiesterase domain-containing protein	55.299	498	3546100	1310500	819510	50	33	24	0.00170152
A0A915BFS8	Small GTPase Rho	Uncharacterized protein	21.646	192	2984800	2401900	9502800	10	7	23	0.00164984
A0A915CBX4	hypothetical protein Tcan_13872	Uncharacterized protein	75.712	670	1001100	1228600	1724800	33	54	42	0.00152475
A0A915B268	Transthyretin-like	Transthyretin-like protein 46	15.719	142	1622700	498510	3751000	6	2	19	0.00150577
A0A915AIA1	Protein kinase, ATP binding site	Tyrosine-protein kinase (EC 2.7.10.2)	56.303	491	1463600	1826100	1979000	30	32	29	0.00146772
A0A915A9G4	Nose resistant to fluoxetine protein 6	Acyltransferase 3 domain-containing protein	39.512	350	3168300	1495300	1455400	28	19	16	0.00142546
A0A915A7V5	BTB/POZ domain-containing protein KCTD8	BTB domain-containing protein	20.99	182	1484100	581550	1265900	12	2	17	0.00134888
A0A915BFE3	unnamed protein product	Uncharacterized protein	56.397	510	1662100	4703600	2152300	26	25	26	0.00119565
A0A915B713	IQ motif, EF-hand binding site	Myosin motor domain-containing protein	118.12	1028	1096600	1646800	556120	58	74	23	0.00119405
A0A915BW58	Prominin-1	Uncharacterized protein	91.957	831	2299100	895880	2492900	54	27	43	0.00118169
A0A915CJT2	hypothetical protein Tcan_11550	Uncharacterized protein	50.992	445	2798000	1180400	554620	36	19	6	0.00108556
A0A915A9R6	Testicular acid phosphatase -like protein	Uncharacterized protein	46.412	410	2335700	1576500	1370800	34	3	16	0.0010237
A0A915AML5	Nose resistant to fluoxetine protein 6	Nose resistant-to-fluoxetine protein N-terminal domain-containing protein	90.327	800	1297500	715980	425610	47	33	23	0.0010196
A0A915B7T8	Plastin-2/3	Calponin-homology (CH) domain-containing protein	77.945	694	821540	1525900	176680	29	37	16	0.000935701
A0A915BMB0	Major facilitator superfamily	Major facilitator superfamily (MFS) profile domain-containing protein	54.745	513	990030	772530	497200	18	21	16	0.00084904
A0A915CC84	hypothetical protein Tcan_09390	VWFA domain-containing protein	140.9	1318	2770300	873610	1351100	68	26	47	0.000847201
A0A915AXM6	Proton myo-inositol cotransporter	Major facilitator superfamily (MFS) profile domain-containing protein	60.299	547	1293500	2486300	797760	23	17	17	0.000825221
A0A915B932	hypothetical protein X798_04435, partial	Secreted protein	11.576	103	426860	962730	1830800	2	3	4	0.000691971
A0A915AAR2	TPA_inf: eukaryotic translation elongation factor 1A	Elongation factor 1-alpha	50.442	464	147340	114250	511890	8	12	16	0.000614423
A0A915AP77	hypothetical protein Tcan_17412	VWFA domain-containing protein	60.72	560	2481400	2103400	5827400	15	6	19	0.000565659
A0A915AFR0	EGF-like calcium-binding domain	Uncharacterized protein	101.1	907	289110	539980	1094700	20	21	20	0.000532605
A0A914ZNQ0	hypothetical protein Tcan_03407	Uncharacterized protein	46.218	400	302240	678760	493040	7	9	10	0.00051475
A0A915BGS0	Ectonucleotide pyrophosphatase/phosphodiesterase family member 3	Extracellular Endonuclease subunit A domain-containing protein	84.831	755	1809000	671850	154790	24	14	4	0.00044054
A0A915B306	Nose resistant to fluoxetine protein 6	Acyltransferase 3 domain-containing protein	22.855	201	1149200	1433800	811440	4	4	2	0.000393991
A0A914ZIR6	Cytosolic nonspecific dipeptidase/DUG1	Peptidase M20 dimerisation domain-containing protein	54.297	486	921320	878640	328210	5	14	4	0.000374778
A0A914ZGC5	Sucrase-isomaltase, intestinal	P-type domain-containing protein	108.96	966	3618300	2231100	2256200	15	14	9	0.000311522
A0A915CE92	Actin-interacting protein 1	Actin-interacting protein 1	66.657	615	280190	273130	302650	5	13	4	0.000283289
A0A915CCJ0	Prostatic acid phosphatase	Acid phosphatase	99.217	869	94267	150120	65699	9	15	3	0.000246052
A0A915C3P7	Heat shock protein 70 B2	Heat shock protein 70	70.19	630	229010	193270	271850	4	5	7	0.000201123
A0A915AG65	C-type lectin protein	C-type lectin	86.839	802	922830	441250	55300	11	6	2	0.000187613
A0A915AW23	Proton myo-inositol cotransporter	Major facilitator superfamily (MFS) profile domain-containing protein	61.827	561	561790	1336800	359840	4	6	3	0.000183511
	Note: Highlighted are Parascaris spp. female-specific EV proteins
