# Supplementary material for: Protein profile of extracellular vesicles derived from adult Parascaris spp
Source: Parasit Vectors. 2024 Oct 10;17:426. doi: 10.1186/s13071-024-06502-3 (PMC11468347; doi:10.1186/s13071-024-06502-3)
Supplement: Supplementary file 3 — Additional File 3. Table S1: Gene Ontology terms assigned to the EV proteins identified from the male and female Parascaris spp. Table S2: A detailed description of the KEGG orthologs of the male Parascaris EV proteins. Table S3: A detailed description of the KEGG orthologs of the female Parascaris EV proteins. [file 13071_2024_6502_MOESM3_ESM.xlsx]

## Sheet: Table S1 - Gene Ontology PEVs
Gene Ontology Summary
		Female EV	Male EV	Total
Gene		107	73	180
Annotated Genes		84	62	146
GO Terms	Biological process	34	27	61
	Cellular component	44	30	74
	Molecular Function	61	49	110
	Total	139	106	245
GO ID	GO TERM	Gene number(F:M)	Percentage (F:M)	GO description
GO:0032991	Cellular Component	2;3	1.9:4.1	protein-containing complex
GO:0005667		1;1	0.9:1.4	transcription factor complex
GO:0016459		1;1	0.9:1.4	myosin complex
GO:0098796		12;1	0.0:1.4	membrane protein complex
GO:0005623	Cellular Component	8;5	7.5:6.8	cell
GO:0044464		8;5	7.5:6.8	cell part
GO:0044464	Cellular Component	8;5	7.5:6.8	cell part
GO:0005622		6;5	5.6:6.8	intracellular
GO:0044424		6;5	5.6:6.8	intracellular part
GO:0098862		1;1	0.9:1.4	cluster of actin-based cell projections
GO:0012505		1;1	0.9:1.4	endomembrane system
GO:0071944		1;1	0.9:1.4	cell periphery
GO:0005886		1;1	0.9:1.4	plasma membrane
GO:0009986		2;0	1.9:0.0	cell surface
GO:0043226	Cellular Component	3;3	2.8:4.1	organelle
GO:0043229		3;3	2.8:4.1	intracellular organelle
GO:0043227		2;2	1.9:2.7	membrane-bounded organelle
GO:0044422		2;2	1.9:2.7	organelle part
GO:0043228		1;1	0.9:1.4	non-membrane-bounded organelle
GO:0044422	Cellular Component	2;2	1.9:2.7	organelle part
GO:0044446		2;2	1.9:2.7	intracellular organelle part
GO:0031090		1;1	0.9:1.4	organelle membrane
GO:0016020	Cellular Component	36;26	33.6:35.6	membrane
GO:0098805		1;1	0.9:1.4	whole membrane
GO:0031090		1;1	0.9:1.4	organelle membrane
GO:0044425		12;1	0.0:1.4	membrane part
GO:0005886		1;1	0.9:1.4	plasma membrane
GO:0044425	Cellular Component	12;1	0.0:1.4	membrane part
GO:0098796		12;1	0.0:1.4	membrane protein complex
GO:0005576	Cellular Component	5;1	4.7:1.4	extracellular region
GO:0003824	Molecular Function	38;33	35.5:45.2	catalytic activity
GO:0140096		11;11	10.3:15.1	catalytic activity, acting on a protein
GO:0016787		25;22	23.4:30.1	hydrolase activity
GO:0016740		7;7	6.5:9.6	transferase activity
GO:0016829		2;1	1.9:1.4	lyase activity
GO:0016491		5;4	4.7:5.5	oxidoreductase activity
GO:0016853		12;1	0.0:1.4	isomerase activity
GO:0005488	Molecular Function	40;31	37.4:42.5	binding
GO:0008289		1;2	0.9:2.7	lipid binding
GO:0097367		7;7	6.5:9.6	carbohydrate derivative binding
GO:0043167		10;19	20.6:26.0	ion binding
GO:1901363		10;8	9.3:11.0	heterocyclic compound binding
GO:0097159		10;8	9.3:11.0	organic cyclic compound binding
GO:0036094		8;7	7.5:9.6	small molecule binding
GO:0008144		4;5	3.7:6.8	drug binding
GO:0048037		1;0	0.9:0.0	cofactor binding
GO:0030246		3;9	14.0:12.3	carbohydrate binding
GO:0005515		3;3	2.8:4.1	protein binding
GO:0044877		1;1	0.9:1.4	protein-containing complex binding
GO:0005215	Molecular Function	5;4	4.7:5.5	transporter activity
GO:0022857		5;4	4.7:5.5	transmembrane transporter activity
GO:0098772	Molecular Function	2;1	1.9:1.4	molecular function regulator
GO:0030234		2;1	1.9:1.4	enzyme regulator activity
GO:0016209	Molecular Function	2;2	1.9:2.7	antioxidant activity
GO:0004601		2;2	1.9:2.7	peroxidase activity
GO:0008152	Biological Process	10;18	20.6:24.7	metabolic process
GO:0006807		4;13	15.0:17.8	nitrogen compound metabolic process
GO:0071704		9;17	19.6:23.3	organic substance metabolic process
GO:0044238		8;16	18.7:21.9	primary metabolic process
GO:0044237		10;8	9.3:11.0	cellular metabolic process
GO:0044281		2;2	1.9:2.7	small molecule metabolic process
GO:0019222		3;2	2.8:2.7	regulation of metabolic process
GO:0009892		2;1	1.9:1.4	negative regulation of metabolic process
GO:0009058		4;3	3.7:4.1	biosynthetic process
GO:0009056		1;0	0.9:0.0	catabolic process
GO:0009987	Biological Process	4;14	15.0:19.2	cellular process
GO:0044237		1;8	9.3:11.0	cellular metabolic process
GO:0050794		4;3	3.7:4.1	regulation of cellular process
GO:0048523		2;1	1.9:1.4	negative regulation of cellular process
GO:0007165		1;1	0.9:1.4	signal transduction
GO:0051716		3;3	2.8:4.1	cellular response to stimulus
GO:0007154		1;1	0.9:1.4	cell communication
GO:0016043		3;2	2.8:2.7	cellular component organization
GO:0006457		1;1	0.9:1.4	protein folding
GO:1990748		2;2	1.9:2.7	cellular detoxification
GO:0030029		1;1	0.9:1.4	actin filament-based process
GO:0050896	Biological Process	5;4	4.7:5.5	response to stimulus
GO:0006950		3;2	2.8:2.7	response to stress
GO:0051716		3;3	2.8:4.1	cellular response to stimulus
GO:0009607		1;0	0.9:0.0	response to biotic stimulus
GO:0009605		1;0	0.9:0.0	response to external stimulus
GO:0042221		2;2	1.9:2.7	response to chemical
GO:0065007	Biological Process	4;3	3.7:4.1	biological regulation
GO:0050789		4;3	3.7:4.1	regulation of biological process
GO:0065009		2;1	1.9:1.4	regulation of molecular function
GO:0050789	Biological Process	4;3	3.7:4.1	regulation of biological process
GO:0019222		3;2	2.8:2.7	regulation of metabolic process
GO:0050794		4;3	3.7:4.1	regulation of cellular process
GO:0048519		2;1	1.9:1.4	negative regulation of biological process
GO:0048519	Biological Process	2;1	1.9:1.4	negative regulation of biological process
GO:0048523		2;1	1.9:1.4	negative regulation of cellular process
GO:0009892		2;1	1.9:1.4	negative regulation of metabolic process
GO:0051179	Biological Process	6;5	5.6:6.8	localization
GO:0051234		6;5	5.6:6.8	establishment of localization
GO:0051641		1;1	0.9:1.4	cellular localization
GO:0023052	Biological Process	1;1	0.9:1.4	signaling
GO:0007165		1;1	0.9:1.4	signal transduction
GO:0071840	Biological Process	3;2	2.8:2.7	cellular component organization or biogenesis
GO:0016043		3;2	2.8:2.7	cellular component organization
GO:0044085		2;2	1.9:2.7	cellular component biogenesis
GO:0051704	Biological Process	1;0	0.9:0.0	multi-organism process
GO:0051707		1;0	0.9:0.0	response to other organism
GO:0098754	Biological Process	2;2	1.9:2.7	detoxification
GO:1990748		2;2	1.9:2.7	cellular detoxification

## Sheet: Table S2 - KEGG male PEVs
09100 Metabolism
09101 Carbohydrate metabolism
00052 Galactose metabolism [PATH:ko00052]
K12047 MGAM; maltase-glucoamylase [EC:3.2.1.20 3.2.1.3]	tr|A0A915AIC5|A0A915AIC5_PARUN
	tr|A0A915AK04|A0A915AK04_PARUN
	tr|A0A915AFZ8|A0A915AFZ8_PARUN
	tr|A0A915AGM4|A0A915AGM4_PARUN
	tr|A0A914ZHN3|A0A914ZHN3_PARUN
	tr|A0A915AGW4|A0A915AGW4_PARUN
00500 Starch and sucrose metabolism [PATH:ko00500]
K12047 MGAM; maltase-glucoamylase [EC:3.2.1.20 3.2.1.3]	tr|A0A915AIC5|A0A915AIC5_PARUN
	tr|A0A915AK04|A0A915AK04_PARUN
	tr|A0A915AFZ8|A0A915AFZ8_PARUN
	tr|A0A915AGM4|A0A915AGM4_PARUN
	tr|A0A914ZHN3|A0A914ZHN3_PARUN
	tr|A0A915AGW4|A0A915AGW4_PARUN
K01194 TREH, treA, treF; alpha,alpha-trehalase [EC:3.2.1.28]	tr|A0A914ZT26|A0A914ZT26_PARUN
09102 Energy metabolism
00190 Oxidative phosphorylation [PATH:ko00190]
K03934 NDUFS1; NADH dehydrogenase (ubiquinone) Fe-S protein 1 [EC:7.1.1.2]	tr|A0A915B2X4|A0A915B2X4_PARUN
K02145 ATPeV1A, ATP6A; V-type H+-transporting ATPase subunit A [EC:7.1.2.2]	tr|A0A915AFH4|A0A915AFH4_PARUN
00910 Nitrogen metabolism [PATH:ko00910]
K18245 CA2; carbonic anhydrase 2 [EC:4.2.1.1]	tr|A0A915AAJ9|A0A915AAJ9_PARUN
09103 Lipid metabolism
00590 Arachidonic acid metabolism [PATH:ko00590]
K04097 HPGDS; prostaglandin-H2 D-isomerase / glutathione transferase [EC:5.3.99.2 2.5.1.18]	tr|A0A915AGS2|A0A915AGS2_PARUN
09105 Amino acid metabolism
00330 Arginine and proline metabolism [PATH:ko00330]
K08660 CNDP2; cytosolic nonspecific dipeptidase [EC:3.4.13.18]	tr|A0A914ZIR6|A0A914ZIR6_PARUN
00340 Histidine metabolism [PATH:ko00340]
K08660 CNDP2; cytosolic nonspecific dipeptidase [EC:3.4.13.18]	tr|A0A914ZIR6|A0A914ZIR6_PARUN
00350 Tyrosine metabolism [PATH:ko00350]
K07253 MIF; phenylpyruvate tautomerase [EC:5.3.2.1]	tr|A0A915BQX1|A0A915BQX1_PARUN
00360 Phenylalanine metabolism [PATH:ko00360]
K07253 MIF; phenylpyruvate tautomerase [EC:5.3.2.1]	tr|A0A915BQX1|A0A915BQX1_PARUN
09106 Metabolism of other amino acids
00410 beta-Alanine metabolism [PATH:ko00410]
K08660 CNDP2; cytosolic nonspecific dipeptidase [EC:3.4.13.18]	tr|A0A914ZIR6|A0A914ZIR6_PARUN
00480 Glutathione metabolism [PATH:ko00480]
K23790 GSTP; glutathione S-transferase P [EC:2.5.1.18]	tr|A0A914ZJE2|A0A914ZJE2_PARUN
K04097 HPGDS; prostaglandin-H2 D-isomerase / glutathione transferase [EC:5.3.99.2 2.5.1.18]	tr|A0A915AGS2|A0A915AGS2_PARUN
K00432 gpx, btuE, bsaA; glutathione peroxidase [EC:1.11.1.9]	tr|A0A915C515|A0A915C515_PARUN
09108 Metabolism of cofactors and vitamins
00740 Riboflavin metabolism [PATH:ko00740]
K14410 ACP2; lysosomal acid phosphatase [EC:3.1.3.2]	tr|A0A915BH61|A0A915BH61_PARUN
09111 Xenobiotics biodegradation and metabolism
00980 Metabolism of xenobiotics by cytochrome P450 [PATH:ko00980]
K23790 GSTP; glutathione S-transferase P [EC:2.5.1.18]	tr|A0A914ZJE2|A0A914ZJE2_PARUN
K04097 HPGDS; prostaglandin-H2 D-isomerase / glutathione transferase [EC:5.3.99.2 2.5.1.18]	tr|A0A915AGS2|A0A915AGS2_PARUN
00982 Drug metabolism - cytochrome P450 [PATH:ko00982]
K23790 GSTP; glutathione S-transferase P [EC:2.5.1.18]	tr|A0A914ZJE2|A0A914ZJE2_PARUN
K04097 HPGDS; prostaglandin-H2 D-isomerase / glutathione transferase [EC:5.3.99.2 2.5.1.18]	tr|A0A915AGS2|A0A915AGS2_PARUN
00983 Drug metabolism - other enzymes [PATH:ko00983]
K23790 GSTP; glutathione S-transferase P [EC:2.5.1.18]	tr|A0A914ZJE2|A0A914ZJE2_PARUN
09120 Genetic Information Processing
09121 Transcription
03040 Spliceosome [PATH:ko03040]
K03283 HSPA1_6_8; heat shock 70kDa protein 1/6/8	tr|A0A915C3P7|A0A915C3P7_PARUN
09123 Folding, sorting and degradation
04141 Protein processing in endoplasmic reticulum [PATH:ko04141]
K03283 HSPA1_6_8; heat shock 70kDa protein 1/6/8	tr|A0A915C3P7|A0A915C3P7_PARUN
04120 Ubiquitin mediated proteolysis [PATH:ko04120]
K08770 UBC; ubiquitin C	tr|A0A914ZTG3|A0A914ZTG3_PARUN
09126 Chromosome
03082 ATP-dependent chromatin remodeling [PATH:ko03082]
K05692 ACTB_G1; actin beta/gamma 1	tr|A0A915BFK6|A0A915BFK6_PARUN
09130 Environmental Information Processing
09132 Signal transduction
04010 MAPK signaling pathway [PATH:ko04010]
K07827 KRAS, KRAS2; GTPase KRas	tr|A0A915BXP1|A0A915BXP1_PARUN
K03283 HSPA1_6_8; heat shock 70kDa protein 1/6/8	tr|A0A915C3P7|A0A915C3P7_PARUN
04013 MAPK signaling pathway - fly [PATH:ko04013]
K07827 KRAS, KRAS2; GTPase KRas	tr|A0A915BXP1|A0A915BXP1_PARUN
K16197 YWHAB_Q_Z; 14-3-3 protein beta/theta/zeta	tr|A0A914ZVF6|A0A914ZVF6_PARUN
K05704 SRC; tyrosine-protein kinase Src [EC:2.7.10.2]	tr|A0A915AIA1|A0A915AIA1_PARUN
K05759 PFN; profilin	tr|A0A915C685|A0A915C685_PARUN
04012 ErbB signaling pathway [PATH:ko04012]
K05704 SRC; tyrosine-protein kinase Src [EC:2.7.10.2]	tr|A0A915AIA1|A0A915AIA1_PARUN
K07827 KRAS, KRAS2; GTPase KRas	tr|A0A915BXP1|A0A915BXP1_PARUN
04014 Ras signaling pathway [PATH:ko04014]
K07827 KRAS, KRAS2; GTPase KRas	tr|A0A915BXP1|A0A915BXP1_PARUN
04015 Rap1 signaling pathway [PATH:ko04015]
K05759 PFN; profilin	tr|A0A915C685|A0A915C685_PARUN
K05692 ACTB_G1; actin beta/gamma 1	tr|A0A915BFK6|A0A915BFK6_PARUN
K05704 SRC; tyrosine-protein kinase Src [EC:2.7.10.2]	tr|A0A915AIA1|A0A915AIA1_PARUN
K07827 KRAS, KRAS2; GTPase KRas	tr|A0A915BXP1|A0A915BXP1_PARUN
04390 Hippo signaling pathway [PATH:ko04390]
K16197 YWHAB_Q_Z; 14-3-3 protein beta/theta/zeta	tr|A0A914ZVF6|A0A914ZVF6_PARUN
K05692 ACTB_G1; actin beta/gamma 1	tr|A0A915BFK6|A0A915BFK6_PARUN
04391 Hippo signaling pathway - fly [PATH:ko04391]
K05692 ACTB_G1; actin beta/gamma 1	tr|A0A915BFK6|A0A915BFK6_PARUN
K16197 YWHAB_Q_Z; 14-3-3 protein beta/theta/zeta	tr|A0A914ZVF6|A0A914ZVF6_PARUN
04370 VEGF signaling pathway [PATH:ko04370]
K07827 KRAS, KRAS2; GTPase KRas	tr|A0A915BXP1|A0A915BXP1_PARUN
K05704 SRC; tyrosine-protein kinase Src [EC:2.7.10.2]	tr|A0A915AIA1|A0A915AIA1_PARUN
04371 Apelin signaling pathway [PATH:ko04371]
K07827 KRAS, KRAS2; GTPase KRas	tr|A0A915BXP1|A0A915BXP1_PARUN
04068 FoxO signaling pathway [PATH:ko04068]
K07827 KRAS, KRAS2; GTPase KRas	tr|A0A915BXP1|A0A915BXP1_PARUN
04072 Phospholipase D signaling pathway [PATH:ko04072]
K07827 KRAS, KRAS2; GTPase KRas	tr|A0A915BXP1|A0A915BXP1_PARUN
04071 Sphingolipid signaling pathway [PATH:ko04071]
K07827 KRAS, KRAS2; GTPase KRas	tr|A0A915BXP1|A0A915BXP1_PARUN
04151 PI3K-Akt signaling pathway [PATH:ko04151]
K07827 KRAS, KRAS2; GTPase KRas	tr|A0A915BXP1|A0A915BXP1_PARUN
K06238 COL6A; collagen type VI alpha	tr|A0A915ALF1|A0A915ALF1_PARUN
K16197 YWHAB_Q_Z; 14-3-3 protein beta/theta/zeta	tr|A0A914ZVF6|A0A914ZVF6_PARUN
04150 mTOR signaling pathway [PATH:ko04150]
K02145 ATPeV1A, ATP6A; V-type H+-transporting ATPase subunit A [EC:7.1.2.2]	tr|A0A915AFH4|A0A915AFH4_PARUN
K07827 KRAS, KRAS2; GTPase KRas	tr|A0A915BXP1|A0A915BXP1_PARUN
09133 Signaling molecules and interaction
04512 ECM-receptor interaction [PATH:ko04512]
K06238 COL6A; collagen type VI alpha	tr|A0A915ALF1|A0A915ALF1_PARUN
09140 Cellular Processes
09141 Transport and catabolism
04144 Endocytosis [PATH:ko04144]
K03283 HSPA1_6_8; heat shock 70kDa protein 1/6/8	tr|A0A915C3P7|A0A915C3P7_PARUN
K05704 SRC; tyrosine-protein kinase Src [EC:2.7.10.2]	tr|A0A915AIA1|A0A915AIA1_PARUN
K12483 EHD1; EH domain-containing protein 1	tr|A0A914ZJC7|A0A914ZJC7_PARUN
04145 Phagosome [PATH:ko04145]
K05692 ACTB_G1; actin beta/gamma 1	tr|A0A915BFK6|A0A915BFK6_PARUN
K02145 ATPeV1A, ATP6A; V-type H+-transporting ATPase subunit A [EC:7.1.2.2]	tr|A0A915AFH4|A0A915AFH4_PARUN
K06560 MRC, CD206, CD280; mannose receptor, C type	tr|A0A915APJ9|A0A915APJ9_PARUN
04142 Lysosome [PATH:ko04142]
K13289 CTSA, CPY; cathepsin A (carboxypeptidase C) [EC:3.4.16.5]	tr|A0A915BXX3|A0A915BXX3_PARUN
K14410 ACP2; lysosomal acid phosphatase [EC:3.1.3.2]	tr|A0A915BH61|A0A915BH61_PARUN
K12384 SCARB2, LIMP2, CD36L2; lysosome membrane protein 2	tr|A0A915ABW6|A0A915ABW6_PARUN
	tr|A0A915A930|A0A915A930_PARUN
04140 Autophagy - animal [PATH:ko04140]
K07827 KRAS, KRAS2; GTPase KRas	tr|A0A915BXP1|A0A915BXP1_PARUN
K07874 RAB1A; Ras-related protein Rab-1A	tr|A0A915B2V7|A0A915B2V7_PARUN
K08770 UBC; ubiquitin C	tr|A0A914ZTG3|A0A914ZTG3_PARUN
04138 Autophagy - yeast [PATH:ko04138]
K07827 KRAS, KRAS2; GTPase KRas	tr|A0A915BXP1|A0A915BXP1_PARUN
04137 Mitophagy - animal [PATH:ko04137]
K08770 UBC; ubiquitin C	tr|A0A914ZTG3|A0A914ZTG3_PARUN
K05704 SRC; tyrosine-protein kinase Src [EC:2.7.10.2]	tr|A0A915AIA1|A0A915AIA1_PARUN
K07827 KRAS, KRAS2; GTPase KRas	tr|A0A915BXP1|A0A915BXP1_PARUN
09143 Cell growth and death
04110 Cell cycle [PATH:ko04110]
K16197 YWHAB_Q_Z; 14-3-3 protein beta/theta/zeta	tr|A0A914ZVF6|A0A914ZVF6_PARUN
04113 Meiosis - yeast [PATH:ko04113]
K07827 KRAS, KRAS2; GTPase KRas	tr|A0A915BXP1|A0A915BXP1_PARUN
04114 Oocyte meiosis [PATH:ko04114]
K16197 YWHAB_Q_Z; 14-3-3 protein beta/theta/zeta	tr|A0A914ZVF6|A0A914ZVF6_PARUN
04210 Apoptosis [PATH:ko04210]
K05692 ACTB_G1; actin beta/gamma 1	tr|A0A915BFK6|A0A915BFK6_PARUN
K07827 KRAS, KRAS2; GTPase KRas	tr|A0A915BXP1|A0A915BXP1_PARUN
04214 Apoptosis - fly [PATH:ko04214]
K07827 KRAS, KRAS2; GTPase KRas	tr|A0A915BXP1|A0A915BXP1_PARUN
04218 Cellular senescence [PATH:ko04218]
K07827 KRAS, KRAS2; GTPase KRas	tr|A0A915BXP1|A0A915BXP1_PARUN
09144 Cellular community - eukaryotes
04510 Focal adhesion [PATH:ko04510]
K06238 COL6A; collagen type VI alpha	tr|A0A915ALF1|A0A915ALF1_PARUN
K05704 SRC; tyrosine-protein kinase Src [EC:2.7.10.2]	tr|A0A915AIA1|A0A915AIA1_PARUN
K05692 ACTB_G1; actin beta/gamma 1	tr|A0A915BFK6|A0A915BFK6_PARUN
04520 Adherens junction [PATH:ko04520]
K05704 SRC; tyrosine-protein kinase Src [EC:2.7.10.2]	tr|A0A915AIA1|A0A915AIA1_PARUN
K05692 ACTB_G1; actin beta/gamma 1	tr|A0A915BFK6|A0A915BFK6_PARUN
04530 Tight junction [PATH:ko04530]
K05692 ACTB_G1; actin beta/gamma 1	tr|A0A915BFK6|A0A915BFK6_PARUN
K05704 SRC; tyrosine-protein kinase Src [EC:2.7.10.2]	tr|A0A915AIA1|A0A915AIA1_PARUN
04540 Gap junction [PATH:ko04540]
K07827 KRAS, KRAS2; GTPase KRas	tr|A0A915BXP1|A0A915BXP1_PARUN
K05704 SRC; tyrosine-protein kinase Src [EC:2.7.10.2]	tr|A0A915AIA1|A0A915AIA1_PARUN
04550 Signaling pathways regulating pluripotency of stem cells [PATH:ko04550]
K07827 KRAS, KRAS2; GTPase KRas	tr|A0A915BXP1|A0A915BXP1_PARUN
09142 Cell motility
04814 Motor proteins [PATH:ko04814]
K10356 MYO1; myosin I	tr|A0A915B713|A0A915B713_PARUN
K05692 ACTB_G1; actin beta/gamma 1	tr|A0A915BFK6|A0A915BFK6_PARUN
04810 Regulation of actin cytoskeleton [PATH:ko04810]
K05704 SRC; tyrosine-protein kinase Src [EC:2.7.10.2]	tr|A0A915AIA1|A0A915AIA1_PARUN
K07827 KRAS, KRAS2; GTPase KRas	tr|A0A915BXP1|A0A915BXP1_PARUN
K05692 ACTB_G1; actin beta/gamma 1	tr|A0A915BFK6|A0A915BFK6_PARUN
K05759 PFN; profilin	tr|A0A915C685|A0A915C685_PARUN

## Sheet: Table S3 - KEGG Female PEVs
09100 Metabolism
09101 Carbohydrate metabolism
00010 Glycolysis / Gluconeogenesis [PATH:ko00010]
K00134 GAPDH, gapA; glyceraldehyde 3-phosphate dehydrogenase (phosphorylating) [EC:1.2.1.12]	tr|A0A914ZT10|A0A914ZT10_PARUN
00052 Galactose metabolism [PATH:ko00052]
K12047 MGAM; maltase-glucoamylase [EC:3.2.1.20 3.2.1.3]	tr|A0A915AIC5|A0A915AIC5_PARUN
	tr|A0A915AK04|A0A915AK04_PARUN
	tr|A0A915AFZ8|A0A915AFZ8_PARUN
	tr|A0A915AGM4|A0A915AGM4_PARUN
	tr|A0A914ZHN3|A0A914ZHN3_PARUN
	tr|A0A915AGW4|A0A915AGW4_PARUN
00500 Starch and sucrose metabolism [PATH:ko00500]
K12047 MGAM; maltase-glucoamylase [EC:3.2.1.20 3.2.1.3]	tr|A0A915AIC5|A0A915AIC5_PARUN
	tr|A0A915AK04|A0A915AK04_PARUN
	tr|A0A915AFZ8|A0A915AFZ8_PARUN
	tr|A0A915AGM4|A0A915AGM4_PARUN
	tr|A0A914ZHN3|A0A914ZHN3_PARUN
	tr|A0A915AGW4|A0A915AGW4_PARUN
K01194 TREH, treA, treF; alpha,alpha-trehalase [EC:3.2.1.28]	tr|A0A914ZT26|A0A914ZT26_PARUN
09102 Energy metabolism
00190 Oxidative phosphorylation [PATH:ko00190]
K03934 NDUFS1; NADH dehydrogenase (ubiquinone) Fe-S protein 1 [EC:7.1.1.2]	tr|A0A915B2X4|A0A915B2X4_PARUN
00710 Carbon fixation in photosynthetic organisms [PATH:ko00710]
K00134 GAPDH, gapA; glyceraldehyde 3-phosphate dehydrogenase (phosphorylating) [EC:1.2.1.12]	tr|A0A914ZT10|A0A914ZT10_PARUN
00910 Nitrogen metabolism [PATH:ko00910]
K01672 CA; carbonic anhydrase [EC:4.2.1.1]	tr|A0A914ZF10|A0A914ZF10_PARUN
K18245 CA2; carbonic anhydrase 2 [EC:4.2.1.1]	tr|A0A915AAJ9|A0A915AAJ9_PARUN
09103 Lipid metabolism
00564 Glycerophospholipid metabolism [PATH:ko00564]
K16860 PLD3_4; phospholipase D3/4 [EC:3.1.4.4]	tr|A0A915C5B9|A0A915C5B9_PARUN
00565 Ether lipid metabolism [PATH:ko00565]
K16860 PLD3_4; phospholipase D3/4 [EC:3.1.4.4]	tr|A0A915C5B9|A0A915C5B9_PARUN
00590 Arachidonic acid metabolism [PATH:ko00590]
K04097 HPGDS; prostaglandin-H2 D-isomerase / glutathione transferase [EC:5.3.99.2 2.5.1.18]	tr|A0A915AGS2|A0A915AGS2_PARUN
09105 Amino acid metabolism
00330 Arginine and proline metabolism [PATH:ko00330]
K08660 CNDP2; cytosolic nonspecific dipeptidase [EC:3.4.13.18]	tr|A0A914ZIR6|A0A914ZIR6_PARUN
00340 Histidine metabolism [PATH:ko00340]
K08660 CNDP2; cytosolic nonspecific dipeptidase [EC:3.4.13.18]	tr|A0A914ZIR6|A0A914ZIR6_PARUN
00350 Tyrosine metabolism [PATH:ko00350]
K07253 MIF; phenylpyruvate tautomerase [EC:5.3.2.1]	tr|A0A915BQX1|A0A915BQX1_PARUN
00360 Phenylalanine metabolism [PATH:ko00360]
K07253 MIF; phenylpyruvate tautomerase [EC:5.3.2.1]	tr|A0A915BQX1|A0A915BQX1_PARUN
09106 Metabolism of other amino acids
00410 beta-Alanine metabolism [PATH:ko00410]
K08660 CNDP2; cytosolic nonspecific dipeptidase [EC:3.4.13.18]	tr|A0A914ZIR6|A0A914ZIR6_PARUN
00480 Glutathione metabolism [PATH:ko00480]
K23790 GSTP; glutathione S-transferase P [EC:2.5.1.18]	tr|A0A914ZJE2|A0A914ZJE2_PARUN
K04097 HPGDS; prostaglandin-H2 D-isomerase / glutathione transferase [EC:5.3.99.2 2.5.1.18]	tr|A0A915AGS2|A0A915AGS2_PARUN
K00432 gpx, btuE, bsaA; glutathione peroxidase [EC:1.11.1.9]	tr|A0A915C515|A0A915C515_PARUN
09108 Metabolism of cofactors and vitamins
00740 Riboflavin metabolism [PATH:ko00740]
K14410 ACP2; lysosomal acid phosphatase [EC:3.1.3.2]	tr|A0A915A9R6|A0A915A9R6_PARUN
	tr|A0A915BH61|A0A915BH61_PARUN
09111 Xenobiotics biodegradation and metabolism
00980 Metabolism of xenobiotics by cytochrome P450 [PATH:ko00980]
K23790 GSTP; glutathione S-transferase P [EC:2.5.1.18]	tr|A0A914ZJE2|A0A914ZJE2_PARUN
K04097 HPGDS; prostaglandin-H2 D-isomerase / glutathione transferase [EC:5.3.99.2 2.5.1.18]	tr|A0A915AGS2|A0A915AGS2_PARUN
00982 Drug metabolism - cytochrome P450 [PATH:ko00982]
K23790 GSTP; glutathione S-transferase P [EC:2.5.1.18]	tr|A0A914ZJE2|A0A914ZJE2_PARUN
K04097 HPGDS; prostaglandin-H2 D-isomerase / glutathione transferase [EC:5.3.99.2 2.5.1.18]	tr|A0A915AGS2|A0A915AGS2_PARUN
00983 Drug metabolism - other enzymes [PATH:ko00983]
K23790 GSTP; glutathione S-transferase P [EC:2.5.1.18]	tr|A0A914ZJE2|A0A914ZJE2_PARUN
09120 Genetic Information Processing
09121 Transcription
03040 Spliceosome [PATH:ko03040]
K03283 HSPA1_6_8; heat shock 70kDa protein 1/6/8	tr|A0A915C3P7|A0A915C3P7_PARUN
09122 Translation
03013 Nucleocytoplasmic transport [PATH:ko03013]
K03231 EEF1A; elongation factor 1-alpha	tr|A0A915AAR2|A0A915AAR2_PARUN
09123 Folding, sorting and degradation
04141 Protein processing in endoplasmic reticulum [PATH:ko04141]
K03283 HSPA1_6_8; heat shock 70kDa protein 1/6/8	tr|A0A915C3P7|A0A915C3P7_PARUN
04120 Ubiquitin mediated proteolysis [PATH:ko04120]
K08770 UBC; ubiquitin C	tr|A0A914ZTG3|A0A914ZTG3_PARUN
09126 Chromosome
03082 ATP-dependent chromatin remodeling [PATH:ko03082]
K05692 ACTB_G1; actin beta/gamma 1	tr|A0A915BFK6|A0A915BFK6_PARUN
09130 Environmental Information Processing
09132 Signal transduction
04010 MAPK signaling pathway [PATH:ko04010]
K03283 HSPA1_6_8; heat shock 70kDa protein 1/6/8	tr|A0A915C3P7|A0A915C3P7_PARUN
04013 MAPK signaling pathway - fly [PATH:ko04013]
K05704 SRC; tyrosine-protein kinase Src [EC:2.7.10.2]	tr|A0A915AIA1|A0A915AIA1_PARUN
K05759 PFN; profilin	tr|A0A915C685|A0A915C685_PARUN
04011 MAPK signaling pathway - yeast [PATH:ko04011]
K04513 RHOA; Ras homolog gene family, member A	tr|A0A915BFS8|A0A915BFS8_PARUN
04012 ErbB signaling pathway [PATH:ko04012]
K05704 SRC; tyrosine-protein kinase Src [EC:2.7.10.2]	tr|A0A915AIA1|A0A915AIA1_PARUN
04014 Ras signaling pathway [PATH:ko04014]
K04513 RHOA; Ras homolog gene family, member A	tr|A0A915BFS8|A0A915BFS8_PARUN
04015 Rap1 signaling pathway [PATH:ko04015]
K05759 PFN; profilin	tr|A0A915C685|A0A915C685_PARUN
K05692 ACTB_G1; actin beta/gamma 1	tr|A0A915BFK6|A0A915BFK6_PARUN
K04513 RHOA; Ras homolog gene family, member A	tr|A0A915BFS8|A0A915BFS8_PARUN
K05704 SRC; tyrosine-protein kinase Src [EC:2.7.10.2]	tr|A0A915AIA1|A0A915AIA1_PARUN
04310 Wnt signaling pathway [PATH:ko04310]
K04513 RHOA; Ras homolog gene family, member A	tr|A0A915BFS8|A0A915BFS8_PARUN
04350 TGF-beta signaling pathway [PATH:ko04350]
K04513 RHOA; Ras homolog gene family, member A	tr|A0A915BFS8|A0A915BFS8_PARUN
04390 Hippo signaling pathway [PATH:ko04390]
K05692 ACTB_G1; actin beta/gamma 1	tr|A0A915BFK6|A0A915BFK6_PARUN
04391 Hippo signaling pathway - fly [PATH:ko04391]
K05692 ACTB_G1; actin beta/gamma 1	tr|A0A915BFK6|A0A915BFK6_PARUN
04370 VEGF signaling pathway [PATH:ko04370]
K05704 SRC; tyrosine-protein kinase Src [EC:2.7.10.2]	tr|A0A915AIA1|A0A915AIA1_PARUN
04668 TNF signaling pathway [PATH:ko04668]
K06494 SELE, CD62E; selectin, endothelial cell	tr|A0A915AMS5|A0A915AMS5_PARUN
04066 HIF-1 signaling pathway [PATH:ko04066]
K00134 GAPDH, gapA; glyceraldehyde 3-phosphate dehydrogenase (phosphorylating) [EC:1.2.1.12]	tr|A0A914ZT10|A0A914ZT10_PARUN
04072 Phospholipase D signaling pathway [PATH:ko04072]
K04513 RHOA; Ras homolog gene family, member A	tr|A0A915BFS8|A0A915BFS8_PARUN
04071 Sphingolipid signaling pathway [PATH:ko04071]
K04513 RHOA; Ras homolog gene family, member A	tr|A0A915BFS8|A0A915BFS8_PARUN
04024 cAMP signaling pathway [PATH:ko04024]
K04513 RHOA; Ras homolog gene family, member A	tr|A0A915BFS8|A0A915BFS8_PARUN
04022 cGMP-PKG signaling pathway [PATH:ko04022]
K04513 RHOA; Ras homolog gene family, member A	tr|A0A915BFS8|A0A915BFS8_PARUN
04151 PI3K-Akt signaling pathway [PATH:ko04151]
K06238 COL6A; collagen type VI alpha	tr|A0A915ALF1|A0A915ALF1_PARUN
04150 mTOR signaling pathway [PATH:ko04150]
K04513 RHOA; Ras homolog gene family, member A	tr|A0A915BFS8|A0A915BFS8_PARUN
09133 Signaling molecules and interaction
04512 ECM-receptor interaction [PATH:ko04512]
K06238 COL6A; collagen type VI alpha	tr|A0A915ALF1|A0A915ALF1_PARUN
04514 Cell adhesion molecules [PATH:ko04514]
K06494 SELE, CD62E; selectin, endothelial cell	tr|A0A915AMS5|A0A915AMS5_PARUN
09140 Cellular Processes
09141 Transport and catabolism
04144 Endocytosis [PATH:ko04144]
K03283 HSPA1_6_8; heat shock 70kDa protein 1/6/8	tr|A0A915C3P7|A0A915C3P7_PARUN
K05704 SRC; tyrosine-protein kinase Src [EC:2.7.10.2]	tr|A0A915AIA1|A0A915AIA1_PARUN
K04513 RHOA; Ras homolog gene family, member A	tr|A0A915BFS8|A0A915BFS8_PARUN
04145 Phagosome [PATH:ko04145]
K05692 ACTB_G1; actin beta/gamma 1	tr|A0A915BFK6|A0A915BFK6_PARUN
K06560 MRC, CD206, CD280; mannose receptor, C type	tr|A0A915B3J3|A0A915B3J3_PARUN
	tr|A0A915A960|A0A915A960_PARUN
	tr|A0A915APJ9|A0A915APJ9_PARUN
04142 Lysosome [PATH:ko04142]
K13289 CTSA, CPY; cathepsin A (carboxypeptidase C) [EC:3.4.16.5]	tr|A0A915BXX3|A0A915BXX3_PARUN
K14410 ACP2; lysosomal acid phosphatase [EC:3.1.3.2]	tr|A0A915A9R6|A0A915A9R6_PARUN
	tr|A0A915BH61|A0A915BH61_PARUN
K12384 SCARB2, LIMP2, CD36L2; lysosome membrane protein 2	tr|A0A915ABW6|A0A915ABW6_PARUN
	tr|A0A915A930|A0A915A930_PARUN
K12301 SLC17A5; MFS transporter, ACS family, solute carrier family 17 (sodium-dependent inorganic phosphate cotransporter), member 5	tr|A0A915BMB0|A0A915BMB0_PARUN
04140 Autophagy - animal [PATH:ko04140]
K07874 RAB1A; Ras-related protein Rab-1A	tr|A0A915B2V7|A0A915B2V7_PARUN
K08770 UBC; ubiquitin C	tr|A0A914ZTG3|A0A914ZTG3_PARUN
04137 Mitophagy - animal [PATH:ko04137]
K08770 UBC; ubiquitin C	tr|A0A914ZTG3|A0A914ZTG3_PARUN
K05704 SRC; tyrosine-protein kinase Src [EC:2.7.10.2]	tr|A0A915AIA1|A0A915AIA1_PARUN
09143 Cell growth and death
04210 Apoptosis [PATH:ko04210]
K05692 ACTB_G1; actin beta/gamma 1	tr|A0A915BFK6|A0A915BFK6_PARUN
09144 Cellular community - eukaryotes
04510 Focal adhesion [PATH:ko04510]
K06238 COL6A; collagen type VI alpha	tr|A0A915ALF1|A0A915ALF1_PARUN
K05704 SRC; tyrosine-protein kinase Src [EC:2.7.10.2]	tr|A0A915AIA1|A0A915AIA1_PARUN
K04513 RHOA; Ras homolog gene family, member A	tr|A0A915BFS8|A0A915BFS8_PARUN
K05692 ACTB_G1; actin beta/gamma 1	tr|A0A915BFK6|A0A915BFK6_PARUN
04520 Adherens junction [PATH:ko04520]
K05704 SRC; tyrosine-protein kinase Src [EC:2.7.10.2]	tr|A0A915AIA1|A0A915AIA1_PARUN
K05692 ACTB_G1; actin beta/gamma 1	tr|A0A915BFK6|A0A915BFK6_PARUN
K04513 RHOA; Ras homolog gene family, member A	tr|A0A915BFS8|A0A915BFS8_PARUN
04530 Tight junction [PATH:ko04530]
K04513 RHOA; Ras homolog gene family, member A	tr|A0A915BFS8|A0A915BFS8_PARUN
K05692 ACTB_G1; actin beta/gamma 1	tr|A0A915BFK6|A0A915BFK6_PARUN
K05704 SRC; tyrosine-protein kinase Src [EC:2.7.10.2]	tr|A0A915AIA1|A0A915AIA1_PARUN
04540 Gap junction [PATH:ko04540]
K05704 SRC; tyrosine-protein kinase Src [EC:2.7.10.2]	tr|A0A915AIA1|A0A915AIA1_PARUN
09142 Cell motility
04814 Motor proteins [PATH:ko04814]
K10356 MYO1; myosin I	tr|A0A915B713|A0A915B713_PARUN
K05692 ACTB_G1; actin beta/gamma 1	tr|A0A915BFK6|A0A915BFK6_PARUN
04810 Regulation of actin cytoskeleton [PATH:ko04810]
K05704 SRC; tyrosine-protein kinase Src [EC:2.7.10.2]	tr|A0A915AIA1|A0A915AIA1_PARUN
K04513 RHOA; Ras homolog gene family, member A	tr|A0A915BFS8|A0A915BFS8_PARUN
K05692 ACTB_G1; actin beta/gamma 1	tr|A0A915BFK6|A0A915BFK6_PARUN
K05759 PFN; profilin	tr|A0A915C685|A0A915C685_PARUN
